# Supplementary material for: A bio-inspired synthesis of oxindoles by catalytic aerobic dual C–H functionalization of phenols
Source: Chem Sci. 2015 Oct 6;7(1):358–69. doi: 10.1039/c5sc02395e (PMC5952266; doi:10.1039/c5sc02395e)
Supplement: Supplementary file 3 [file SC-007-C5SC02395E-s003.cif]

# Electronic Supplementary Material (ESI) for Chemical Science.
# This journal is © The Royal Society of Chemistry 2015

####################################################################### 
# 
# This file contains crystal structure data downloaded from the 
# Cambridge Structural Database (CSD) hosted by the Cambridge 
# Crystallographic Data Centre (CCDC).
# 
# Full information about CCDC data access policies and citation 
# guidelines are available at http://www.ccdc.cam.ac.uk/access/V1 
# 
# Audit and citation data items may have been added by the CCDC. 
# Please retain this information to preserve the provenance of 
# this file and to allow appropriate attribution of the data. 
# 
#######################################################################

data_mo_zheng1_0m

_database_code_depnum_ccdc_archive 'CCDC 1406066'
#Added by publCIF


_audit_update_record             
;
2015-06-11 deposited with the CCDC.
2015-10-06 downloaded from the CCDC.
;


_audit_creation_method           SHELXL-2013
_chemical_name_systematic        
; 
 ? 
;
_chemical_name_common            ?
_chemical_melting_point          ?
_chemical_formula_moiety         'C16 H13 N O3'
_chemical_formula_sum            'C16 H13 N O3'
_chemical_formula_weight         267.27

loop_
_atom_type_symbol
_atom_type_description
_atom_type_scat_dispersion_real
_atom_type_scat_dispersion_imag
_atom_type_scat_source
C C 0.0033 0.0016 'International Tables Vol C Tables 4.2.6.8 and 6.1.1.4'
H H 0.0000 0.0000 'International Tables Vol C Tables 4.2.6.8 and 6.1.1.4'
N N 0.0061 0.0033 'International Tables Vol C Tables 4.2.6.8 and 6.1.1.4'
O O 0.0106 0.0060 'International Tables Vol C Tables 4.2.6.8 and 6.1.1.4'

_space_group_crystal_system      orthorhombic
_space_group_IT_number           61
_space_group_name_H-M_alt        'P b c a'
_space_group_name_Hall           '-P 2ac 2ab'

_shelx_space_group_comment       
; 
The symmetry employed for this shelxl refinement is uniquely defined 
by the following loop, which should always be used as a source of 
symmetry information in preference to the above space-group names. 
They are only intended as comments. 
;

loop_
_space_group_symop_operation_xyz
'x, y, z'
'x+1/2, -y+1/2, -z'
'-x, y+1/2, -z+1/2'
'-x+1/2, -y, z+1/2'
'-x, -y, -z'
'-x-1/2, y-1/2, z'
'x, -y-1/2, z-1/2'
'x-1/2, y, -z-1/2'

_cell_length_a                   7.2317(5)
_cell_length_b                   11.2958(7)
_cell_length_c                   32.232(2)
_cell_angle_alpha                90
_cell_angle_beta                 90
_cell_angle_gamma                90
_cell_volume                     2633.0(3)
_cell_formula_units_Z            8
_cell_measurement_temperature    150(2)
_cell_measurement_reflns_used    9150
_cell_measurement_theta_min      2.53
_cell_measurement_theta_max      27.47

_exptl_crystal_description       rhomb
_exptl_crystal_colour            red
_exptl_crystal_density_meas      ?
_exptl_crystal_density_method    ?
_exptl_crystal_density_diffrn    1.348
_exptl_crystal_F_000             1120
_exptl_transmission_factor_min   ?
_exptl_transmission_factor_max   ?
_exptl_crystal_size_max          0.537
_exptl_crystal_size_mid          0.334
_exptl_crystal_size_min          0.286
_exptl_absorpt_coefficient_mu    0.094
_shelx_estimated_absorpt_T_min   0.951
_shelx_estimated_absorpt_T_max   0.974
_exptl_absorpt_correction_type   multi-scan
_exptl_absorpt_correction_T_min  0.7272
_exptl_absorpt_correction_T_max  0.7456
_exptl_absorpt_process_details   'SADABS-2012/1 - Bruker AXS'

_exptl_special_details           
; 
 ? 
;

_diffrn_ambient_temperature      150(2)
_diffrn_radiation_wavelength     0.71073
_diffrn_radiation_type           MoK\a
_diffrn_source                   ?
_diffrn_measurement_device_type  'Bruker APEX-II CCD'
_diffrn_measurement_method       '\f and \w scans'
_diffrn_detector_area_resol_mean ?
_diffrn_reflns_number            28779
_diffrn_reflns_av_unetI/netI     0.0151
_diffrn_reflns_av_R_equivalents  0.0280
_diffrn_reflns_limit_h_min       -9
_diffrn_reflns_limit_h_max       9
_diffrn_reflns_limit_k_min       -14
_diffrn_reflns_limit_k_max       14
_diffrn_reflns_limit_l_min       -41
_diffrn_reflns_limit_l_max       41
_diffrn_reflns_theta_min         1.263
_diffrn_reflns_theta_max         27.551
_diffrn_reflns_theta_full        25.242
_diffrn_measured_fraction_theta_max 0.999
_diffrn_measured_fraction_theta_full 1.000
_diffrn_reflns_Laue_measured_fraction_max 0.999
_diffrn_reflns_Laue_measured_fraction_full 1.000
_diffrn_reflns_point_group_measured_fraction_max 0.999
_diffrn_reflns_point_group_measured_fraction_full 1.000
_reflns_number_total             3046
_reflns_number_gt                2637
_reflns_threshold_expression     'I > 2\s(I)'
_reflns_Friedel_coverage         0.000
_reflns_Friedel_fraction_max     .
_reflns_Friedel_fraction_full    .

_reflns_special_details          
; 
 Reflections were merged by SHELXL according to the crystal 
 class for the calculation of statistics and refinement. 
  
 _reflns_Friedel_fraction is defined as the number of unique 
 Friedel pairs measured divided by the number that would be 
 possible theoretically, ignoring centric projections and 
 systematic absences. 
;

_computing_data_collection       'Bruker APEX2'
_computing_cell_refinement       'Bruker SAINT'
_computing_data_reduction        'Bruker SAINT'
_computing_structure_solution    'SHELXS-97 (Sheldrick, 2008)'
_computing_structure_refinement  'SHELXL-2013 (Sheldrick, 2013)'
_computing_molecular_graphics    'Bruker SHELXTL'
_computing_publication_material  'Bruker SHELXTL'

_refine_special_details          
; 
 ? 
;
_refine_ls_structure_factor_coef Fsqd
_refine_ls_matrix_type           full
_refine_ls_weighting_scheme      calc
_refine_ls_weighting_details     
; 
 w=1/[\s^2^(Fo^2^)+(0.0487P)^2^+0.9530P] 
 where P=(Fo^2^+2Fc^2^)/3 
;
_atom_sites_solution_primary     ?
_atom_sites_solution_secondary   ?
_atom_sites_solution_hydrogens   geom
_refine_ls_hydrogen_treatment    constr
_refine_ls_extinction_method     none
_refine_ls_extinction_coef       .
_refine_ls_number_reflns         3046
_refine_ls_number_parameters     183
_refine_ls_number_restraints     0
_refine_ls_R_factor_all          0.0437
_refine_ls_R_factor_gt           0.0371
_refine_ls_wR_factor_ref         0.0990
_refine_ls_wR_factor_gt          0.0943
_refine_ls_goodness_of_fit_ref   1.027
_refine_ls_restrained_S_all      1.027
_refine_ls_shift/su_max          0.000
_refine_ls_shift/su_mean         0.000

loop_
_atom_site_label
_atom_site_type_symbol
_atom_site_fract_x
_atom_site_fract_y
_atom_site_fract_z
_atom_site_U_iso_or_equiv
_atom_site_adp_type
_atom_site_occupancy
_atom_site_site_symmetry_order
_atom_site_calc_flag
_atom_site_refinement_flags_posn
_atom_site_refinement_flags_adp
_atom_site_refinement_flags_occupancy
_atom_site_disorder_assembly
_atom_site_disorder_group
O1 O 0.26118(14) 0.83692(9) 0.46230(3) 0.0381(2) Uani 1 1 d . . . . .
O2 O 0.15718(13) 0.84781(9) 0.38131(3) 0.0365(2) Uani 1 1 d . . . . .
O3 O 0.83849(15) 0.41022(9) 0.36831(3) 0.0404(3) Uani 1 1 d . . . . .
N1 N 0.61742(13) 0.55217(8) 0.35455(3) 0.0211(2) Uani 1 1 d . . . . .
C1 C 0.33914(16) 0.77328(10) 0.43742(4) 0.0235(2) Uani 1 1 d . . . . .
C2 C 0.28016(15) 0.77910(10) 0.39087(4) 0.0235(2) Uani 1 1 d . . . . .
C3 C 0.37286(15) 0.70152(10) 0.36221(3) 0.0222(2) Uani 1 1 d . . . . .
H3 H 0.3388 0.7002 0.3338 0.027 Uiso 1 1 calc R U . . .
C4 C 0.50880(15) 0.63077(9) 0.37646(3) 0.0186(2) Uani 1 1 d . . . . .
C5 C 0.56767(15) 0.62510(9) 0.42015(3) 0.0190(2) Uani 1 1 d . . . . .
C6 C 0.48679(16) 0.69160(10) 0.44928(3) 0.0222(2) Uani 1 1 d . . . . .
H6 H 0.5249 0.6858 0.4774 0.027 Uiso 1 1 calc R U . . .
C7 C 0.73788(17) 0.48843(10) 0.38019(4) 0.0253(2) Uani 1 1 d . . . . .
C8 C 0.72563(16) 0.53935(9) 0.42405(3) 0.0216(2) Uani 1 1 d . . . . .
C9 C 0.69084(18) 0.44270(10) 0.45635(4) 0.0271(3) Uani 1 1 d . . . . .
H9A H 0.6862 0.4783 0.4841 0.041 Uiso 1 1 calc R U . . .
H9B H 0.7911 0.3844 0.4553 0.041 Uiso 1 1 calc R U . . .
H9C H 0.5729 0.4035 0.4504 0.041 Uiso 1 1 calc R U . . .
C10 C 0.90842(17) 0.60500(12) 0.43278(4) 0.0317(3) Uani 1 1 d . . . . .
H10A H 0.9246 0.6686 0.4124 0.048 Uiso 1 1 calc R U . . .
H10B H 1.0119 0.5493 0.4307 0.048 Uiso 1 1 calc R U . . .
H10C H 0.9050 0.6388 0.4608 0.048 Uiso 1 1 calc R U . . .
C11 C 0.61287(15) 0.54029(10) 0.31022(3) 0.0223(2) Uani 1 1 d . . . . .
C12 C 0.65372(16) 0.63877(11) 0.28631(4) 0.0253(2) Uani 1 1 d . . . . .
H12 H 0.6845 0.7119 0.2991 0.030 Uiso 1 1 calc R U . . .
C13 C 0.64916(18) 0.62938(12) 0.24336(4) 0.0314(3) Uani 1 1 d . . . . .
H13 H 0.6751 0.6967 0.2267 0.038 Uiso 1 1 calc R U . . .
C14 C 0.60709(18) 0.52252(13) 0.22476(4) 0.0337(3) Uani 1 1 d . . . . .
H14 H 0.6050 0.5162 0.1954 0.040 Uiso 1 1 calc R U . . .
C15 C 0.56798(19) 0.42460(12) 0.24915(4) 0.0343(3) Uani 1 1 d . . . . .
H15 H 0.5399 0.3511 0.2363 0.041 Uiso 1 1 calc R U . . .
C16 C 0.56940(17) 0.43276(11) 0.29221(4) 0.0285(3) Uani 1 1 d . . . . .
H16 H 0.5411 0.3658 0.3089 0.034 Uiso 1 1 calc R U . . .

loop_
_atom_site_aniso_label
_atom_site_aniso_U_11
_atom_site_aniso_U_22
_atom_site_aniso_U_33
_atom_site_aniso_U_23
_atom_site_aniso_U_13
_atom_site_aniso_U_12
O1 0.0375(5) 0.0462(6) 0.0304(5) -0.0108(4) 0.0018(4) 0.0163(4)
O2 0.0339(5) 0.0428(5) 0.0329(5) 0.0032(4) -0.0008(4) 0.0183(4)
O3 0.0482(6) 0.0385(5) 0.0347(5) -0.0021(4) 0.0027(4) 0.0238(5)
N1 0.0228(5) 0.0202(4) 0.0202(5) -0.0001(4) 0.0019(4) 0.0020(4)
C1 0.0223(5) 0.0239(5) 0.0243(6) -0.0020(4) 0.0022(4) 0.0000(4)
C2 0.0206(5) 0.0244(5) 0.0254(5) 0.0024(4) 0.0007(4) 0.0017(4)
C3 0.0218(5) 0.0252(5) 0.0198(5) -0.0002(4) -0.0014(4) 0.0003(4)
C4 0.0190(5) 0.0170(5) 0.0198(5) -0.0004(4) 0.0019(4) -0.0032(4)
C5 0.0193(5) 0.0174(5) 0.0202(5) 0.0030(4) -0.0004(4) -0.0022(4)
C6 0.0246(5) 0.0233(5) 0.0188(5) 0.0010(4) -0.0010(4) 0.0005(4)
C7 0.0272(6) 0.0231(5) 0.0257(6) 0.0023(4) 0.0021(5) 0.0038(5)
C8 0.0221(5) 0.0194(5) 0.0234(5) 0.0022(4) -0.0004(4) 0.0026(4)
C9 0.0309(6) 0.0230(5) 0.0274(6) 0.0062(5) -0.0012(5) 0.0022(5)
C10 0.0222(6) 0.0316(6) 0.0412(7) 0.0014(5) -0.0005(5) -0.0012(5)
C11 0.0205(5) 0.0262(6) 0.0203(5) -0.0020(4) 0.0029(4) 0.0014(4)
C12 0.0256(6) 0.0260(6) 0.0244(6) -0.0004(5) 0.0033(4) 0.0011(5)
C13 0.0305(6) 0.0387(7) 0.0250(6) 0.0047(5) 0.0067(5) 0.0053(5)
C14 0.0282(6) 0.0521(8) 0.0208(6) -0.0066(5) 0.0036(5) 0.0050(6)
C15 0.0316(7) 0.0388(7) 0.0326(7) -0.0149(6) 0.0050(5) -0.0033(6)
C16 0.0282(6) 0.0269(6) 0.0305(6) -0.0043(5) 0.0062(5) -0.0026(5)

_geom_special_details            
; 
 All esds (except the esd in the dihedral angle between two l.s. planes) 
 are estimated using the full covariance matrix.  The cell esds are taken 
 into account individually in the estimation of esds in distances, angles 
 and torsion angles; correlations between esds in cell parameters are only 
 used when they are defined by crystal symmetry.  An approximate (isotropic) 
 treatment of cell esds is used for estimating esds involving l.s. planes. 
;

loop_
_geom_bond_atom_site_label_1
_geom_bond_atom_site_label_2
_geom_bond_distance
_geom_bond_site_symmetry_2
_geom_bond_publ_flag
O1 C1 1.2156(14) . ?
O2 C2 1.2200(14) . ?
O3 C7 1.2069(15) . ?
N1 C4 1.3800(14) . ?
N1 C7 1.4003(15) . ?
N1 C11 1.4352(14) . ?
C1 C6 1.4620(16) . ?
C1 C2 1.5610(16) . ?
C2 C3 1.4390(15) . ?
C3 C4 1.3476(15) . ?
C3 H3 0.9500 . ?
C4 C5 1.4724(15) . ?
C5 C6 1.3371(15) . ?
C5 C8 1.5030(15) . ?
C6 H6 0.9500 . ?
C7 C8 1.5289(15) . ?
C8 C9 1.5293(15) . ?
C8 C10 1.5415(16) . ?
C9 H9A 0.9800 . ?
C9 H9B 0.9800 . ?
C9 H9C 0.9800 . ?
C10 H10A 0.9800 . ?
C10 H10B 0.9800 . ?
C10 H10C 0.9800 . ?
C11 C16 1.3826(16) . ?
C11 C12 1.3853(16) . ?
C12 C13 1.3886(17) . ?
C12 H12 0.9500 . ?
C13 C14 1.3818(19) . ?
C13 H13 0.9500 . ?
C14 C15 1.386(2) . ?
C14 H14 0.9500 . ?
C15 C16 1.3908(18) . ?
C15 H15 0.9500 . ?
C16 H16 0.9500 . ?

loop_
_geom_angle_atom_site_label_1
_geom_angle_atom_site_label_2
_geom_angle_atom_site_label_3
_geom_angle
_geom_angle_site_symmetry_1
_geom_angle_site_symmetry_3
_geom_angle_publ_flag
C4 N1 C7 112.50(9) . . ?
C4 N1 C11 123.83(9) . . ?
C7 N1 C11 123.63(9) . . ?
O1 C1 C6 122.64(11) . . ?
O1 C1 C2 118.84(10) . . ?
C6 C1 C2 118.52(10) . . ?
O2 C2 C3 124.39(11) . . ?
O2 C2 C1 117.95(10) . . ?
C3 C2 C1 117.65(10) . . ?
C4 C3 C2 118.83(10) . . ?
C4 C3 H3 120.6 . . ?
C2 C3 H3 120.6 . . ?
C3 C4 N1 128.48(10) . . ?
C3 C4 C5 124.24(10) . . ?
N1 C4 C5 107.28(9) . . ?
C6 C5 C4 121.37(10) . . ?
C6 C5 C8 129.47(10) . . ?
C4 C5 C8 109.14(9) . . ?
C5 C6 C1 119.37(10) . . ?
C5 C6 H6 120.3 . . ?
C1 C6 H6 120.3 . . ?
O3 C7 N1 124.34(11) . . ?
O3 C7 C8 127.15(11) . . ?
N1 C7 C8 108.44(9) . . ?
C5 C8 C7 102.06(9) . . ?
C5 C8 C9 113.08(9) . . ?
C7 C8 C9 111.74(9) . . ?
C5 C8 C10 110.92(9) . . ?
C7 C8 C10 107.45(10) . . ?
C9 C8 C10 111.12(10) . . ?
C8 C9 H9A 109.5 . . ?
C8 C9 H9B 109.5 . . ?
H9A C9 H9B 109.5 . . ?
C8 C9 H9C 109.5 . . ?
H9A C9 H9C 109.5 . . ?
H9B C9 H9C 109.5 . . ?
C8 C10 H10A 109.5 . . ?
C8 C10 H10B 109.5 . . ?
H10A C10 H10B 109.5 . . ?
C8 C10 H10C 109.5 . . ?
H10A C10 H10C 109.5 . . ?
H10B C10 H10C 109.5 . . ?
C16 C11 C12 121.35(11) . . ?
C16 C11 N1 120.36(10) . . ?
C12 C11 N1 118.29(10) . . ?
C11 C12 C13 119.23(11) . . ?
C11 C12 H12 120.4 . . ?
C13 C12 H12 120.4 . . ?
C14 C13 C12 120.30(12) . . ?
C14 C13 H13 119.9 . . ?
C12 C13 H13 119.9 . . ?
C13 C14 C15 119.73(12) . . ?
C13 C14 H14 120.1 . . ?
C15 C14 H14 120.1 . . ?
C14 C15 C16 120.77(12) . . ?
C14 C15 H15 119.6 . . ?
C16 C15 H15 119.6 . . ?
C11 C16 C15 118.62(12) . . ?
C11 C16 H16 120.7 . . ?
C15 C16 H16 120.7 . . ?

loop_
_geom_torsion_atom_site_label_1
_geom_torsion_atom_site_label_2
_geom_torsion_atom_site_label_3
_geom_torsion_atom_site_label_4
_geom_torsion
_geom_torsion_site_symmetry_1
_geom_torsion_site_symmetry_2
_geom_torsion_site_symmetry_3
_geom_torsion_site_symmetry_4
_geom_torsion_publ_flag
O1 C1 C2 O2 -0.03(17) . . . . ?
C6 C1 C2 O2 -179.79(11) . . . . ?
O1 C1 C2 C3 -179.09(11) . . . . ?
C6 C1 C2 C3 1.15(15) . . . . ?
O2 C2 C3 C4 179.00(12) . . . . ?
C1 C2 C3 C4 -2.01(16) . . . . ?
C2 C3 C4 N1 -178.55(10) . . . . ?
C2 C3 C4 C5 1.42(17) . . . . ?
C7 N1 C4 C3 -176.48(11) . . . . ?
C11 N1 C4 C3 5.85(18) . . . . ?
C7 N1 C4 C5 3.54(12) . . . . ?
C11 N1 C4 C5 -174.13(9) . . . . ?
C3 C4 C5 C6 0.25(17) . . . . ?
N1 C4 C5 C6 -179.78(10) . . . . ?
C3 C4 C5 C8 -178.39(10) . . . . ?
N1 C4 C5 C8 1.58(12) . . . . ?
C4 C5 C6 C1 -1.14(16) . . . . ?
C8 C5 C6 C1 177.19(11) . . . . ?
O1 C1 C6 C5 -179.32(11) . . . . ?
C2 C1 C6 C5 0.43(16) . . . . ?
C4 N1 C7 O3 175.70(12) . . . . ?
C11 N1 C7 O3 -6.63(19) . . . . ?
C4 N1 C7 C8 -7.18(13) . . . . ?
C11 N1 C7 C8 170.50(10) . . . . ?
C6 C5 C8 C7 176.09(11) . . . . ?
C4 C5 C8 C7 -5.41(11) . . . . ?
C6 C5 C8 C9 55.91(16) . . . . ?
C4 C5 C8 C9 -125.60(10) . . . . ?
C6 C5 C8 C10 -69.70(15) . . . . ?
C4 C5 C8 C10 108.79(10) . . . . ?
O3 C7 C8 C5 -175.52(13) . . . . ?
N1 C7 C8 C5 7.45(12) . . . . ?
O3 C7 C8 C9 -54.40(17) . . . . ?
N1 C7 C8 C9 128.57(10) . . . . ?
O3 C7 C8 C10 67.74(16) . . . . ?
N1 C7 C8 C10 -109.29(11) . . . . ?
C4 N1 C11 C16 -121.03(12) . . . . ?
C7 N1 C11 C16 61.55(15) . . . . ?
C4 N1 C11 C12 59.23(15) . . . . ?
C7 N1 C11 C12 -118.19(12) . . . . ?
C16 C11 C12 C13 0.61(18) . . . . ?
N1 C11 C12 C13 -179.66(10) . . . . ?
C11 C12 C13 C14 -0.98(18) . . . . ?
C12 C13 C14 C15 0.48(19) . . . . ?
C13 C14 C15 C16 0.4(2) . . . . ?
C12 C11 C16 C15 0.26(18) . . . . ?
N1 C11 C16 C15 -179.47(11) . . . . ?
C14 C15 C16 C11 -0.78(19) . . . . ?

_refine_diff_density_max         0.312
_refine_diff_density_min         -0.188
_refine_diff_density_rms         0.038

_shelxl_version_number           2013-2

_shelx_res_file                  
; 
TITL mo_Zheng1_0m in Pbca 
CELL 0.71073 7.2317 11.2958 32.2324 90.000 90.000 90.000 
ZERR 8.00 0.0005 0.0007 0.0021 0.000 0.000 0.000 
LATT 1 
SYMM x+1/2, -y+1/2, -z 
SYMM -x, y+1/2, -z+1/2 
SYMM -x+1/2, -y, z+1/2 
SFAC C H N O 
UNIT 128 104 8 24 
SIZE 0.286 0.334 0.537 
ACTA 
L.S. 10 
FMAP 2 
PLAN -3 0 0.00 
HTAB 
BOND $H 
CONF 
TEMP -123.000 
WGHT    0.048700    0.953000 
FVAR       0.13314 
O1    4    0.261180    0.836917    0.462295    11.00000    0.03755    0.04618 = 
         0.03045   -0.01076    0.00179    0.01634 
O2    4    0.157184    0.847814    0.381313    11.00000    0.03394    0.04279 = 
         0.03290    0.00324   -0.00077    0.01832 
O3    4    0.838494    0.410223    0.368307    11.00000    0.04818    0.03851 = 
         0.03465   -0.00207    0.00273    0.02377 
N1    3    0.617417    0.552173    0.354546    11.00000    0.02276    0.02025 = 
         0.02025   -0.00012    0.00188    0.00204 
C1    1    0.339141    0.773278    0.437416    11.00000    0.02227    0.02393 = 
         0.02434   -0.00201    0.00220    0.00000 
C2    1    0.280163    0.779096    0.390875    11.00000    0.02065    0.02435 = 
         0.02543    0.00244    0.00069    0.00166 
C3    1    0.372855    0.701517    0.362215    11.00000    0.02178    0.02517 = 
         0.01978   -0.00017   -0.00140    0.00034 
AFIX  43 
H3    2    0.338814    0.700193    0.333752    11.00000   -1.20000 
AFIX   0 
C4    1    0.508805    0.630774    0.376464    11.00000    0.01902    0.01696 = 
         0.01983   -0.00041    0.00191   -0.00319 
C5    1    0.567668    0.625098    0.420147    11.00000    0.01933    0.01738 = 
         0.02021    0.00296   -0.00040   -0.00219 
C6    1    0.486793    0.691601    0.449276    11.00000    0.02456    0.02335 = 
         0.01876    0.00105   -0.00097    0.00048 
AFIX  43 
H6    2    0.524911    0.685833    0.477409    11.00000   -1.20000 
AFIX   0 
C7    1    0.737884    0.488429    0.380191    11.00000    0.02724    0.02305 = 
         0.02574    0.00227    0.00209    0.00380 
C8    1    0.725631    0.539352    0.424055    11.00000    0.02211    0.01939 = 
         0.02337    0.00217   -0.00044    0.00265 
C9    1    0.690845    0.442700    0.456347    11.00000    0.03094    0.02301 = 
         0.02737    0.00622   -0.00119    0.00224 
AFIX 137 
H9A   2    0.686190    0.478268    0.484059    11.00000   -1.50000 
H9B   2    0.791139    0.384438    0.455260    11.00000   -1.50000 
H9C   2    0.572912    0.403456    0.450417    11.00000   -1.50000 
AFIX   0 
C10   1    0.908421    0.605000    0.432777    11.00000    0.02222    0.03157 = 
         0.04123    0.00140   -0.00047   -0.00116 
AFIX 137 
H10A  2    0.924619    0.668638    0.412434    11.00000   -1.50000 
H10B  2    1.011897    0.549302    0.430673    11.00000   -1.50000 
H10C  2    0.904951    0.638795    0.460769    11.00000   -1.50000 
AFIX   0 
C11   1    0.612872    0.540292    0.310224    11.00000    0.02051    0.02621 = 
         0.02032   -0.00196    0.00286    0.00143 
C12   1    0.653721    0.638775    0.286308    11.00000    0.02556    0.02597 = 
         0.02439   -0.00043    0.00329    0.00108 
AFIX  43 
H12   2    0.684498    0.711884    0.299137    11.00000   -1.20000 
AFIX   0 
C13   1    0.649156    0.629385    0.243364    11.00000    0.03048    0.03871 = 
         0.02495    0.00470    0.00673    0.00526 
AFIX  43 
H13   2    0.675069    0.696740    0.226700    11.00000   -1.20000 
AFIX   0 
C14   1    0.607095    0.522518    0.224763    11.00000    0.02824    0.05206 = 
         0.02081   -0.00658    0.00363    0.00501 
AFIX  43 
H14   2    0.604990    0.516176    0.195377    11.00000   -1.20000 
AFIX   0 
C15   1    0.567982    0.424599    0.249154    11.00000    0.03162    0.03876 = 
         0.03259   -0.01486    0.00502   -0.00330 
AFIX  43 
H15   2    0.539881    0.351067    0.236313    11.00000   -1.20000 
AFIX   0 
C16   1    0.569402    0.432755    0.292206    11.00000    0.02817    0.02691 = 
         0.03050   -0.00434    0.00623   -0.00262 
AFIX  43 
H16   2    0.541092    0.365830    0.308887    11.00000   -1.20000 
AFIX   0 
HKLF 4 1 1 0 0 0 1 0 0 0 1 
  
REM  mo_Zheng1_0m in Pbca 
REM R1 =  0.0371 for    2637 Fo > 4sig(Fo)  and  0.0437 for all    3046 data 
REM    183 parameters refined using      0 restraints 
  
END 
  
WGHT      0.0487      0.9531 
  
REM Instructions for potential hydrogen bonds 
EQIV $1 x+1/2, -y+3/2, -z+1 
HTAB C6 O1_$1 
  
REM Highest difference peak  0.312,  deepest hole -0.188,  1-sigma level  0.038 
Q1    1   0.5273  0.6300  0.3993  11.00000  0.05    0.31 
Q2    1   0.3168  0.7716  0.4141  11.00000  0.05    0.25 
Q3    1   0.6491  0.5830  0.4226  11.00000  0.05    0.23 
;
_shelx_res_checksum              50001

_shelx_hkl_file                  
; 
   1   0   0   -0.07    0.03 
   1   0   0   -0.12    0.03 
  -1   0   0   -0.05    0.04 
  -1   0   0   -0.08    0.02 
  -2   0   0   97.99    1.40 
   2   0   0   99.48    1.42 
   2   0   0   95.94    1.46 
  -2   0   0   98.26    1.52 
  -3   0   0    0.04    0.06 
   3   0   0    0.01    0.05 
   3   0   0    0.00    0.05 
  -3   0   0    0.00    0.03 
   4   0   0   69.18    1.21 
  -4   0   0   66.69    1.07 
  -4   0   0   69.83    1.28 
   4   0   0   69.42    1.15 
  -5   0   0   -0.10    0.08 
   5   0   0   -0.08    0.07 
   5   0   0   -0.02    0.08 
   6   0   0    0.38    0.13 
   6   0   0    0.14    0.10 
  -6   0   0    0.27    0.13 
  -7   0   0    0.00    0.12 
   7   0   0   -0.08    0.09 
   7   0   0   -0.06    0.11 
  -8   0   0   11.72    0.60 
   8   0   0   11.41    0.54 
   9   0   0    0.16    0.19 
  -9   0   0    0.19    0.21 
  -1   1   0    0.04    0.04 
   1   1   0   -0.01    0.03 
   1  -1   0    0.00    0.03 
  -2  -1   0    4.06    0.13 
   2   1   0    4.02    0.15 
  -2  -1   0    4.30    0.17 
   2   1   0    4.09    0.16 
   2  -1   0    4.06    0.13 
   2  -1   0    4.36    0.17 
  -2   1   0    4.36    0.18 
  -2   1   0    4.27    0.13 
  -3  -1   0    0.01    0.07 
   3  -1   0   -0.09    0.04 
  -3  -1   0   -0.05    0.03 
  -3   1   0   -0.05    0.06 
   3   1   0   -0.05    0.06 
  -3   1   0   -0.07    0.04 
   3   1   0   -0.05    0.05 
   3  -1   0   -0.08    0.06 
   4  -1   0    9.36    0.34 
  -4   1   0    9.20    0.35 
  -4  -1   0    9.78    0.25 
   4   1   0    9.57    0.32 
   4  -1   0    9.10    0.29 
  -4  -1   0    9.71    0.37 
  -4   1   0    9.77    0.25 
   4   1   0    9.85    0.32 
  -5  -1   0    0.20    0.10 
   5   1   0   -0.08    0.07 
   5  -1   0    0.00    0.09 
   5  -1   0    0.03    0.07 
   5   1   0   -0.03    0.07 
  -5   1   0    0.00    0.09 
   6  -1   0    9.62    0.36 
   6   1   0   10.25    0.42 
  -6  -1   0    8.68    0.43 
   6  -1   0    9.54    0.42 
   6   1   0    9.08    0.38 
  -6   1   0    8.85    0.43 
   7  -1   0   -0.01    0.11 
   7   1   0   -0.05    0.10 
   7   1   0    0.05    0.12 
  -7   1   0   -0.05    0.12 
  -7  -1   0   -0.08    0.12 
  -8  -1   0    7.63    0.49 
   8  -1   0    7.84    0.47 
  -8   1   0    7.38    0.48 
   8   1   0    7.14    0.43 
  -9  -1   0    0.11    0.19 
   9  -1   0    0.06    0.16 
   9   1   0    0.12    0.17 
  -9   1   0    0.19    0.22 
   0  -2   0  173.53    2.40 
   0   2   0  173.81    2.47 
   0   2   0  176.03    2.39 
   0  -2   0  175.50    2.51 
  -1   2   0   -0.05    0.03 
   1   2   0   -0.08    0.05 
   1   2   0   -0.09    0.04 
   1   2   0   -0.08    0.02 
  -1   2   0   -0.01    0.05 
  -1   2   0   -0.06    0.05 
   1  -2   0   -0.05    0.05 
  -1  -2   0   -0.06    0.04 
   2   2   0    0.88    0.10 
   2  -2   0    0.99    0.07 
   2  -2   0    0.87    0.10 
  -2   2   0    1.49    0.12 
  -2  -2   0    0.96    0.08 
  -2   2   0    1.07    0.09 
  -2  -2   0    0.73    0.09 
   2   2   0    0.87    0.07 
  -3  -2   0    0.03    0.06 
  -3   2   0   -0.03    0.06 
   3  -2   0   -0.07    0.06 
  -3  -2   0    0.04    0.04 
  -3   2   0   -0.07    0.04 
   3   2   0    0.01    0.06 
   3   2   0    0.03    0.05 
   3  -2   0    0.06    0.04 
   4   2   0   17.31    0.45 
  -4  -2   0   18.12    0.39 
  -4   2   0   18.36    0.53 
  -4  -2   0   18.23    0.52 
  -4   2   0   18.13    0.40 
   4  -2   0   18.22    0.41 
   4  -2   0   18.43    0.50 
   4   2   0   18.24    0.48 
   5   2   0    0.09    0.09 
  -5  -2   0    0.05    0.09 
   5   2   0    0.04    0.09 
   5  -2   0   -0.03    0.06 
  -5   2   0    0.26    0.11 
   5  -2   0    0.01    0.09 
  -6   2   0   40.10    1.01 
  -6  -2   0   40.68    1.01 
   6   2   0   40.99    0.92 
   6  -2   0   38.80    0.96 
   6   2   0   39.51    0.90 
   6  -2   0   40.84    0.85 
  -7   2   0    0.04    0.15 
  -7  -2   0    0.10    0.14 
   7   2   0   -0.16    0.09 
   7   2   0   -0.01    0.11 
   7  -2   0   -0.04    0.13 
  -8   2   0    0.15    0.17 
   8   2   0    0.17    0.14 
  -8  -2   0    0.08    0.16 
   8   2   0   -0.01    0.13 
   8  -2   0    0.15    0.15 
  -9  -2   0    0.05    0.18 
   9  -2   0   -0.09    0.15 
  -9   2   0    0.00    0.21 
   0  -3   0   -0.04    0.04 
   0   3   0    0.04    0.04 
   0   3   0    0.00    0.04 
   0  -3   0    0.04    0.03 
  -1   3   0    0.04    0.05 
  -1   3   0   -0.01    0.05 
   1  -3   0    0.21    0.05 
   1   3   0    0.02    0.06 
  -1  -3   0   -0.02    0.05 
   1   3   0    0.00    0.05 
  -1   3   0    0.04    0.04 
   2   3   0  254.94    3.57 
   2  -3   0  253.56    3.61 
   2   3   0  248.68    3.60 
  -2   3   0  259.08    3.62 
  -2  -3   0  249.80    3.71 
  -2   3   0  253.20    3.72 
   2  -3   0  253.94    3.45 
   2   3   0  254.96    3.49 
  -3   3   0    0.18    0.09 
  -3  -3   0   -0.04    0.05 
  -3   3   0   -0.05    0.05 
   3   3   0   -0.01    0.07 
  -3  -3   0    0.05    0.09 
   3  -3   0    0.13    0.08 
   3  -3   0    0.08    0.04 
   3   3   0    0.00    0.05 
   4   3   0   74.39    1.30 
   4  -3   0   74.08    1.17 
   4  -3   0   74.43    1.34 
  -4   3   0   73.02    1.21 
  -4  -3   0   73.71    1.37 
  -4  -3   0   72.71    1.20 
   4   3   0   74.28    1.23 
  -4   3   0   73.72    1.38 
   5   3   0    0.22    0.09 
   5  -3   0   -0.10    0.07 
  -5  -3   0   -0.03    0.09 
   5  -3   0    0.00    0.06 
  -5   3   0    0.01    0.09 
   5   3   0   -0.22    0.07 
  -6  -3   0   16.39    0.61 
   6  -3   0   16.60    0.58 
   6   3   0   16.60    0.55 
  -6   3   0   16.12    0.60 
   6   3   0   15.74    0.50 
   7  -3   0    0.21    0.14 
  -7  -3   0    0.04    0.13 
   7   3   0    0.18    0.14 
   7   3   0    0.26    0.13 
  -7   3   0    0.08    0.13 
   8   3   0    5.61    0.40 
  -8  -3   0    5.91    0.44 
  -8   3   0    6.51    0.46 
   8  -3   0    5.90    0.42 
  -9  -3   0    0.02    0.18 
  -9   3   0   -0.01    0.21 
   9  -3   0    0.04    0.18 
   0  -4   0  140.61    2.14 
   0   4   0  140.98    2.13 
   0   4   0  142.39    2.03 
   0  -4   0  141.42    1.97 
   1   4   0    0.02    0.05 
  -1   4   0    0.08    0.06 
   1  -4   0    0.01    0.04 
  -1   4   0    0.02    0.04 
  -1  -4   0    0.00    0.05 
   1   4   0   -0.07    0.04 
  -1   4   0   -0.04    0.05 
   2   4   0   58.89    1.01 
   2   4   0   59.06    0.86 
  -2   4   0   58.92    1.02 
  -2   4   0   58.84    1.07 
   2  -4   0   59.31    1.01 
  -2  -4   0   58.42    1.06 
  -2   4   0   57.97    0.91 
   2   4   0   60.35    1.03 
  -3  -4   0    0.16    0.07 
  -3  -4   0    0.09    0.09 
  -3   4   0    0.13    0.09 
   3   4   0   -0.12    0.06 
   3  -4   0    0.25    0.09 
   3  -4   0   -0.02    0.04 
  -3   4   0   -0.05    0.05 
  -4  -4   0    4.72    0.27 
   4   4   0    4.75    0.26 
  -4   4   0    4.83    0.28 
   4  -4   0    4.72    0.26 
   4   4   0    4.78    0.20 
  -4   4   0    4.62    0.21 
   4  -4   0    5.08    0.19 
  -4  -4   0    5.11    0.22 
  -5   4   0    0.02    0.11 
   5   4   0    0.11    0.08 
  -5  -4   0    0.00    0.09 
   5   4   0    0.00    0.09 
   5  -4   0    0.04    0.10 
  -6   4   0   12.50    0.54 
  -6  -4   0   11.98    0.53 
   6   4   0   12.06    0.48 
   6  -4   0   12.26    0.51 
  -7   4   0    0.03    0.14 
  -7  -4   0    0.04    0.13 
   7  -4   0   -0.21    0.09 
   7   4   0   -0.08    0.11 
   8   4   0    5.06    0.40 
   8  -4   0    4.72    0.39 
  -8  -4   0    5.22    0.42 
  -8   4   0    4.69    0.47 
   9   4   0    0.05    0.17 
   0   5   0    0.02    0.07 
   0  -5   0   -0.02    0.03 
   0  -5   0   -0.01    0.06 
   0   5   0   -0.09    0.05 
   1   5   0   -0.10    0.06 
  -1  -5   0   -0.06    0.06 
   1  -5   0    0.01    0.04 
   1   5   0    0.03    0.06 
  -1   5   0    0.00    0.06 
  -1   5   0    0.00    0.05 
   1  -5   0   -0.02    0.06 
  -2   5   0   29.75    0.64 
  -2  -5   0   30.93    0.68 
  -2   5   0   29.16    0.54 
   2  -5   0   29.57    0.61 
  -2   5   0   28.82    0.67 
   2   5   0   29.97    0.65 
   2   5   0   29.92    0.64 
  -3   5   0   -0.03    0.06 
   3  -5   0    0.02    0.04 
  -3  -5   0    0.06    0.08 
  -3  -5   0    0.09    0.07 
   3  -5   0   -0.09    0.07 
   3   5   0   -0.13    0.06 
   3   5   0   -0.12    0.03 
  -3   5   0   -0.03    0.08 
  -4   5   0   12.60    0.39 
  -4   5   0   12.99    0.47 
  -4  -5   0   12.68    0.47 
   4  -5   0   12.56    0.44 
  -4  -5   0   12.73    0.39 
   4   5   0   12.56    0.44 
  -5   5   0   -0.03    0.10 
   5   5   0    0.01    0.10 
   5  -5   0    0.01    0.10 
  -5   5   0    0.07    0.08 
  -5  -5   0    0.04    0.10 
  -6   5   0   13.99    0.58 
   6   5   0   13.39    0.53 
   6  -5   0   13.79    0.56 
  -6  -5   0   15.28    0.60 
  -7  -5   0    0.31    0.16 
   7   5   0   -0.06    0.14 
  -7   5   0    0.23    0.15 
   7  -5   0   -0.20    0.11 
  -8  -5   0   14.49    0.68 
   8   5   0   14.58    0.64 
  -8   5   0   14.12    0.69 
   8  -5   0   15.33    0.67 
   0  -6   0    1.52    0.08 
   0  -6   0    1.63    0.17 
   0   6   0    1.28    0.15 
   0   6   0    1.64    0.15 
   1  -6   0   -0.04    0.04 
  -1   6   0   -0.07    0.07 
   1  -6   0    0.04    0.07 
   1   6   0    0.04    0.06 
  -1   6   0   -0.09    0.04 
  -1  -6   0    0.05    0.08 
   1   6   0   -0.05    0.07 
   2   6   0   13.07    0.40 
   2  -6   0   11.68    0.35 
  -2  -6   0   12.47    0.42 
  -2   6   0   12.51    0.42 
   2   6   0   12.11    0.39 
  -2   6   0   12.01    0.31 
  -2   6   0   11.93    0.39 
   3  -6   0    0.06    0.05 
  -3   6   0    0.03    0.10 
  -3   6   0    0.07    0.08 
   3   6   0    0.12    0.07 
  -3  -6   0    0.05    0.08 
   3  -6   0    0.06    0.08 
   3   6   0   -0.02    0.08 
   4   6   0   23.60    0.66 
  -4  -6   0   22.90    0.59 
  -4   6   0   23.30    0.61 
  -4  -6   0   23.06    0.68 
  -4   6   0   23.32    0.69 
   4  -6   0   23.23    0.64 
  -5   6   0   -0.20    0.10 
  -5   6   0   -0.03    0.08 
   5   6   0   -0.11    0.10 
  -5  -6   0    0.01    0.11 
   5  -6   0   -0.16    0.08 
   6  -6   0    0.19    0.14 
  -6  -6   0    0.38    0.18 
   6   6   0    0.14    0.14 
  -6   6   0    0.09    0.13 
  -7   6   0    0.18    0.17 
   7  -6   0   -0.16    0.10 
  -7  -6   0    0.11    0.16 
   7   6   0   -0.12    0.13 
   8   6   0   12.38    0.60 
  -8  -6   0   12.33    0.64 
  -8   6   0   13.27    0.68 
   8  -6   0   13.78    0.65 
   0  -7   0    0.06    0.08 
   0   7   0    0.05    0.07 
   0  -7   0    0.00    0.03 
   0   7   0    0.00    0.05 
   1  -7   0    0.01    0.07 
   1   7   0    0.03    0.08 
   1   7   0    0.02    0.07 
  -1   7   0   -0.08    0.06 
   1  -7   0    0.04    0.05 
  -1   7   0    0.00    0.06 
  -1  -7   0    0.01    0.07 
   2  -7   0    8.28    0.36 
  -2   7   0    8.92    0.37 
  -2   7   0    8.84    0.28 
   2   7   0    8.93    0.36 
   2  -7   0    9.08    0.31 
   2   7   0    8.85    0.35 
  -2   7   0    9.01    0.36 
  -2  -7   0    8.82    0.36 
  -3  -7   0   -0.03    0.09 
   3  -7   0    0.00    0.07 
  -3   7   0   -0.08    0.08 
  -3   7   0   -0.09    0.08 
   3   7   0    0.09    0.11 
   3   7   0    0.00    0.08 
  -4  -7   0    3.32    0.31 
   4  -7   0    3.04    0.28 
  -4   7   0    3.23    0.24 
  -4  -7   0    3.22    0.23 
  -4   7   0    3.09    0.27 
   4   7   0    3.48    0.30 
  -5   7   0    0.10    0.15 
   5  -7   0   -0.03    0.10 
  -5   7   0    0.02    0.10 
   5   7   0    0.07    0.14 
  -5  -7   0    0.10    0.15 
  -6   7   0   12.64    0.58 
  -6  -7   0   12.37    0.57 
   6  -7   0   13.13    0.56 
   6   7   0   12.40    0.55 
  -7  -7   0    0.18    0.16 
   7   7   0   -0.14    0.14 
   7  -7   0   -0.18    0.13 
  -7   7   0   -0.08    0.15 
  -8  -7   0    9.65    0.58 
  -8   7   0    9.49    0.58 
   8   7   0    9.15    0.54 
   8  -7   0   11.06    0.61 
   0   8   0    2.57    0.25 
   0  -8   0    2.83    0.23 
   0   8   0    2.04    0.19 
   1  -8   0   -0.02    0.05 
   1   8   0    0.00    0.09 
  -1   8   0   -0.14    0.07 
   1   8   0   -0.03    0.07 
  -1  -8   0    0.02    0.09 
   1  -8   0    0.09    0.09 
  -1   8   0   -0.07    0.06 
   2  -8   0    0.83    0.16 
  -2  -8   0    1.00    0.16 
   2  -8   0    0.68    0.12 
  -2   8   0    0.98    0.12 
   2   8   0    0.76    0.14 
  -2   8   0    1.32    0.19 
   2   8   0    1.00    0.16 
   3  -8   0    0.04    0.08 
  -3   8   0   -0.09    0.11 
  -3   8   0   -0.03    0.08 
   3   8   0   -0.03    0.10 
   3   8   0   -0.06    0.08 
  -3  -8   0   -0.07    0.10 
  -4  -8   0    1.46    0.23 
  -4   8   0    1.18    0.20 
  -4   8   0    1.84    0.26 
   4   8   0    0.99    0.21 
   4  -8   0    1.25    0.19 
  -4  -8   0    1.38    0.20 
  -5   8   0   -0.09    0.11 
   5   8   0   -0.01    0.12 
   5  -8   0    0.09    0.11 
  -5  -8   0    0.18    0.16 
  -5   8   0   -0.21    0.10 
   6   8   0    1.25    0.24 
  -6  -8   0    0.96    0.24 
   6  -8   0    0.89    0.21 
  -6   8   0    1.40    0.26 
   7  -8   0    0.05    0.16 
   7   8   0   -0.12    0.14 
  -7   8   0    0.02    0.18 
  -7  -8   0    0.15    0.18 
   0   9   0    0.00    0.08 
   0  -9   0    0.06    0.10 
   0   9   0   -0.13    0.07 
  -1   9   0    0.07    0.11 
   1   9   0    0.07    0.10 
   1  -9   0   -0.03    0.09 
   1   9   0   -0.08    0.09 
  -1   9   0   -0.13    0.06 
  -1  -9   0    0.00    0.09 
   2   9   0   61.71    1.29 
   2  -9   0   60.09    1.30 
  -2   9   0   64.73    1.32 
   2   9   0   62.81    1.25 
  -2  -9   0   60.41    1.30 
   3   9   0    0.05    0.11 
   3   9   0   -0.02    0.12 
   3  -9   0    0.05    0.09 
   3  -9   0    0.02    0.12 
  -3   9   0   -0.16    0.09 
  -3  -9   0    0.24    0.12 
  -4   9   0    6.97    0.38 
  -4   9   0    7.67    0.43 
   4  -9   0    7.48    0.38 
  -4  -9   0    7.76    0.40 
   4   9   0    6.88    0.40 
  -4  -9   0    7.07    0.42 
  -5  -9   0   -0.10    0.12 
  -5   9   0   -0.12    0.15 
  -5   9   0   -0.08    0.12 
   5   9   0   -0.14    0.11 
   5  -9   0   -0.01    0.11 
  -6   9   0    1.00    0.25 
  -6  -9   0    0.55    0.20 
   6  -9   0    0.97    0.22 
   6   9   0    0.36    0.17 
  -7  -9   0   -0.17    0.18 
   7   9   0    0.04    0.19 
   7  -9   0   -0.16    0.16 
  -7   9   0   -0.03    0.18 
   0 -10   0   13.47    0.54 
   0  10   0   12.08    0.51 
   0  10   0   12.02    0.44 
  -1 -10   0    0.08    0.13 
  -1  10   0    0.01    0.11 
   1  10   0    0.06    0.13 
   1  10   0    0.23    0.12 
   1 -10   0   -0.11    0.10 
  -2  10   0    4.39    0.33 
   2 -10   0    3.60    0.30 
   2  10   0    3.45    0.29 
  -2 -10   0    3.93    0.30 
   2  10   0    4.02    0.31 
  -3 -10   0    0.22    0.15 
   3 -10   0   -0.03    0.12 
  -3  10   0    0.00    0.12 
   3  10   0   -0.21    0.10 
   3  10   0   -0.03    0.11 
  -4  10   0    1.66    0.26 
   4  10   0    1.97    0.27 
  -4 -10   0    1.89    0.28 
  -4  10   0    2.26    0.28 
  -4 -10   0    1.72    0.24 
   4 -10   0    2.08    0.28 
  -5  10   0   -0.09    0.15 
   5  10   0    0.43    0.18 
   5 -10   0   -0.02    0.12 
  -5 -10   0   -0.04    0.15 
   6 -10   0    0.33    0.19 
   6  10   0    0.41    0.20 
  -6 -10   0    0.05    0.19 
  -6  10   0    0.65    0.22 
   0  11   0    0.03    0.11 
   0  11   0    0.09    0.12 
   0 -11   0    0.16    0.13 
  -1 -11   0   -0.12    0.10 
   1  11   0    0.03    0.10 
   1 -11   0    0.14    0.14 
   1  11   0   -0.06    0.12 
  -1  11   0   -0.25    0.11 
  -2  11   0    0.50    0.18 
   2 -11   0    0.31    0.17 
  -2 -11   0    0.12    0.13 
   2  11   0    0.39    0.16 
   2  11   0    0.30    0.16 
   3 -11   0   -0.06    0.12 
  -3  11   0    0.02    0.14 
   3  11   0   -0.06    0.13 
   3  11   0    0.05    0.12 
  -3 -11   0    0.11    0.13 
  -4 -11   0    2.64    0.31 
  -4  11   0    2.45    0.31 
   4 -11   0    2.22    0.31 
   4  11   0    2.54    0.31 
  -4 -11   0    3.13    0.37 
  -5  11   0    0.14    0.17 
  -5 -11   0   -0.16    0.15 
   5  11   0   -0.12    0.16 
   5 -11   0    0.24    0.18 
  -6 -11   0    7.91    0.56 
  -6  11   0    8.42    0.56 
   6  11   0    9.52    0.56 
   0  12   0   28.65    0.90 
   0 -12   0   29.25    0.91 
   1 -12   0    0.14    0.14 
  -1 -12   0    0.16    0.15 
   1  12   0   -0.05    0.10 
  -1  12   0    0.00    0.13 
   1  12   0    0.17    0.14 
  -2  12   0    1.09    0.24 
   2  12   0    0.96    0.20 
  -2 -12   0    1.19    0.23 
   2  12   0    0.90    0.23 
   2 -12   0    1.46    0.26 
   3 -12   0    0.15    0.16 
  -3  12   0   -0.04    0.15 
  -3 -12   0    0.04    0.15 
   3  12   0   -0.02    0.12 
   3  12   0   -0.10    0.12 
  -4 -12   0    1.11    0.25 
  -4 -12   0    1.11    0.23 
   4 -12   0    1.41    0.27 
   4  12   0    0.61    0.20 
  -4  12   0    1.15    0.25 
   5 -12   0   -0.05    0.16 
   5  12   0   -0.10    0.17 
  -5 -12   0   -0.18    0.18 
   0 -13   0    0.28    0.18 
   0  13   0    0.00    0.17 
  -1 -13   0    0.03    0.14 
  -1  13   0    0.01    0.16 
   1  13   0   -0.09    0.16 
   1 -13   0   -0.08    0.16 
   2 -13   0    0.23    0.20 
   2  13   0    0.46    0.18 
  -2  13   0    0.35    0.20 
  -2 -13   0    0.46    0.18 
   2  13   0    0.25    0.18 
   3  13   0   -0.10    0.11 
  -3  13   0   -0.20    0.14 
  -3 -13   0    0.03    0.16 
   3  13   0    0.16    0.17 
   3 -13   0   -0.02    0.16 
  -4 -13   0    2.12    0.34 
  -4 -13   0    1.81    0.30 
   4  13   0    1.83    0.32 
   4 -13   0    2.21    0.35 
  -4  13   0    1.61    0.31 
   0 -14   0    3.84    0.41 
   0  14   0    5.78    0.49 
   1  14   0   -0.51    0.14 
  -1 -14   0    0.41    0.21 
  -1  14   0   -0.04    0.18 
   1 -14   0    0.07    0.18 
  -2 -14   0    0.31    0.18 
   2 -14   0    0.25    0.21 
  -2  14   0   -0.06    0.16 
   2  14   0    0.36    0.19 
   2  14   0    0.24    0.17 
   1   0  -1   -0.15    0.03 
  -1   0  -1   -0.12    0.02 
  -1   0  -1   -0.12    0.03 
   1   0   1   -0.13    0.03 
  -1   0   1   -0.07    0.03 
   1   0   1   -0.11    0.03 
  -1   0   1   -0.14    0.03 
  -2   0   1   -0.20    0.06 
  -2   0  -1   -0.20    0.04 
   2   0   1   -0.32    0.04 
   2   0  -1   -0.30    0.05 
  -2   0   1   -0.27    0.05 
   2   0   1   -0.23    0.05 
   2   0  -1   -0.19    0.05 
  -2   0  -1   -0.23    0.06 
  -2   0   1   -0.26    0.03 
   3   0   1   -0.01    0.05 
  -3   0   1   -0.10    0.05 
  -3   0   1    0.03    0.03 
   3   0   1   -0.07    0.05 
  -3   0  -1   -0.04    0.04 
  -3   0  -1    0.03    0.06 
   3   0  -1   -0.06    0.05 
   4   0   1    0.09    0.08 
   4   0  -1    0.08    0.08 
   4   0  -1    0.11    0.08 
  -4   0  -1    0.15    0.10 
  -4   0  -1    0.12    0.05 
  -4   0   1    0.08    0.05 
   4   0   1    0.21    0.08 
  -4   0   1    0.28    0.11 
   5   0  -1   -0.01    0.07 
   5   0  -1    0.03    0.09 
   5   0   1    0.07    0.09 
   5   0   1   -0.15    0.06 
  -5   0  -1    0.05    0.09 
  -5   0   1    0.04    0.09 
   6   0   1    0.02    0.09 
   6   0  -1    0.06    0.10 
  -6   0   1   -0.11    0.10 
   6   0   1   -0.04    0.08 
   6   0  -1    0.00    0.08 
  -6   0  -1   -0.06    0.10 
   7   0  -1   -0.08    0.10 
  -7   0  -1   -0.07    0.13 
   7   0   1    0.00    0.11 
  -7   0   1   -0.12    0.11 
   7   0   1    0.08    0.12 
   7   0  -1    0.01    0.10 
   8   0   1    0.05    0.13 
   8   0  -1    0.00    0.12 
  -8   0  -1    0.17    0.19 
  -8   0   1    0.15    0.17 
   9   0   1   -0.11    0.16 
  -9   0  -1    0.14    0.20 
  -9   0   1   -0.10    0.19 
   9   0  -1   -0.24    0.14 
   0   1  -1   -0.23    0.02 
   0  -1  -1   -0.26    0.02 
   0  -1   1   -0.23    0.03 
   0   1   1   -0.27    0.02 
   0   1   1   -0.29    0.02 
  -1   1   1  127.21    1.84 
   1  -1   1  125.49    1.70 
   1  -1   1  127.18    1.79 
  -1  -1  -1  127.28    1.79 
  -1  -1  -1  126.23    1.83 
   1   1  -1  123.89    1.76 
  -1   1   1  127.80    1.80 
  -1   1   1  128.11    1.77 
   1   1  -1  127.17    1.77 
  -1   1  -1  126.74    1.84 
  -1   1  -1  126.97    1.79 
   1   1   1  129.09    1.76 
  -1  -1   1  125.12    1.76 
  -1  -1   1  123.74    1.84 
   1   1   1  124.61    1.76 
   1  -1  -1  127.30    1.73 
   2  -1   1  401.09    5.54 
  -2  -1  -1  397.35    5.60 
  -2   1   1  404.14    5.54 
  -2   1   1  399.43    5.69 
  -2  -1  -1  401.09    5.68 
   2   1  -1  408.00    5.50 
   2   1  -1  400.15    5.44 
   2  -1   1  399.33    5.37 
  -2   1  -1  404.81    5.69 
  -2  -1   1  396.48    5.58 
  -2   1  -1  399.36    5.52 
  -2  -1   1  389.86    5.68 
  -2  -1   1  400.68    5.51 
   2  -1  -1  396.83    5.54 
   2   1   1  399.86    5.43 
   2  -1  -1  405.48    5.40 
   2   1   1  404.77    5.50 
  -3   1   1    2.94    0.18 
  -3  -1  -1    3.01    0.17 
   3   1  -1    2.64    0.16 
  -3  -1  -1    2.91    0.12 
   3  -1   1    2.88    0.13 
   3   1  -1    2.69    0.15 
  -3   1   1    2.71    0.11 
   3  -1   1    2.86    0.16 
   3  -1  -1    2.64    0.14 
  -3   1  -1    3.18    0.18 
  -3   1  -1    2.82    0.13 
  -3  -1   1    2.66    0.11 
   3  -1  -1    3.15    0.17 
   3   1   1    2.74    0.15 
  -3  -1   1    3.10    0.18 
   3   1   1    2.82    0.15 
   4   1  -1   33.89    0.70 
   4  -1   1   36.26    0.75 
  -4  -1  -1   33.58    0.76 
  -4   1   1   33.89    0.59 
  -4   1   1   34.05    0.77 
   4  -1   1   33.94    0.65 
   4   1  -1   33.68    0.71 
  -4  -1  -1   33.56    0.62 
   4  -1  -1   33.56    0.66 
  -4   1  -1   34.50    0.62 
   4  -1  -1   34.67    0.74 
   4   1   1   33.90    0.69 
  -4   1  -1   33.17    0.76 
  -4  -1   1   36.12    0.79 
  -4  -1   1   33.95    0.58 
   4   1   1   34.07    0.71 
   5   1  -1    6.76    0.29 
  -5   1   1    5.65    0.31 
   5  -1   1    6.37    0.26 
   5  -1   1    5.56    0.29 
  -5  -1  -1    5.99    0.33 
   5   1  -1    6.29    0.29 
   5  -1  -1    6.76    0.32 
  -5   1  -1    6.08    0.32 
   5  -1  -1    6.31    0.27 
  -5  -1   1    6.24    0.32 
   5   1   1    6.32    0.28 
   5   1   1    5.64    0.28 
  -6  -1  -1    0.05    0.12 
   6  -1   1    0.12    0.09 
   6   1  -1   -0.05    0.10 
   6  -1   1    0.14    0.12 
   6   1  -1    0.17    0.11 
  -6   1   1    0.12    0.13 
  -6  -1   1    0.04    0.13 
   6   1   1    0.06    0.11 
   6  -1  -1    0.23    0.10 
   6   1   1    0.10    0.09 
  -6   1  -1   -0.03    0.13 
   6  -1  -1    0.18    0.11 
   7  -1   1    0.18    0.14 
   7   1  -1    0.11    0.11 
  -7  -1  -1   -0.13    0.12 
   7   1  -1   -0.01    0.11 
  -7   1   1   -0.10    0.12 
   7   1   1    0.08    0.10 
  -7   1  -1    0.11    0.14 
   7  -1  -1    0.03    0.11 
   7   1   1    0.30    0.13 
  -7  -1   1    0.13    0.15 
   8  -1   1    4.88    0.39 
  -8   1   1    4.15    0.42 
   8   1  -1    4.47    0.35 
  -8  -1  -1    4.99    0.40 
  -8   1  -1    4.87    0.40 
   8  -1  -1    4.59    0.36 
   8   1   1    4.94    0.36 
  -8  -1   1    4.84    0.40 
   9   1  -1    1.40    0.26 
  -9  -1  -1    1.34    0.30 
  -9   1   1    0.84    0.27 
   9  -1   1    1.35    0.27 
  -9  -1   1    0.91    0.25 
   9  -1  -1    0.87    0.23 
   9   1   1    1.55    0.28 
  -9   1  -1    0.74    0.25 
   0   2   1   62.10    0.90 
   0   2  -1   60.36    0.93 
   0  -2   1   60.79    0.94 
   0   2   1   61.79    0.93 
   0  -2  -1   61.04    0.93 
   0   2   1   60.62    0.86 
   0  -2   1   61.16    0.86 
  -1   2   1  151.01    2.12 
  -1   2   1  148.31    2.04 
   1   2  -1  149.81    2.09 
  -1   2   1  153.02    2.18 
  -1  -2  -1  144.55    2.16 
   1   2  -1  148.66    2.12 
   1  -2   1  140.97    2.10 
  -1   2   1  150.28    2.11 
  -1   2  -1  147.13    2.13 
  -1  -2   1  148.69    2.03 
   1   2   1  147.28    2.12 
   1   2   1  152.48    2.03 
   1   2   1  147.33    2.09 
  -1   2  -1  148.49    2.01 
  -1  -2   1  146.56    2.18 
  -1   2  -1  149.65    2.18 
   2  -2   1   20.88    0.44 
  -2  -2  -1   21.68    0.41 
   2   2  -1   21.52    0.39 
   2  -2   1   20.77    0.36 
  -2   2   1   20.86    0.46 
  -2  -2  -1   20.92    0.45 
  -2   2   1   20.74    0.40 
   2   2  -1   20.59    0.44 
  -2   2  -1   22.02    0.47 
  -2   2  -1   21.12    0.41 
  -2  -2   1   20.82    0.46 
   2  -2  -1   20.83    0.44 
  -2  -2   1   20.68    0.39 
   2  -2  -1   21.45    0.38 
   2   2   1   20.65    0.43 
   2   2   1   21.47    0.39 
   3   2  -1    3.41    0.19 
  -3  -2  -1    3.72    0.15 
   3  -2   1    3.70    0.14 
   3   2  -1    3.48    0.16 
  -3   2   1    3.65    0.14 
  -3   2   1    3.70    0.20 
   3  -2   1    3.71    0.20 
  -3  -2  -1    3.48    0.20 
   3  -2  -1    4.26    0.20 
   3   2   1    4.13    0.19 
  -3   2  -1    3.60    0.16 
   3   2   1    3.77    0.17 
  -3  -2   1    3.70    0.20 
   3  -2  -1    3.59    0.15 
  -3   2  -1    4.03    0.21 
  -3  -2   1    3.54    0.14 
  -4  -2  -1   16.84    0.39 
   4  -2   1   16.86    0.39 
  -4  -2  -1   17.11    0.50 
  -4   2   1   17.09    0.37 
   4   2  -1   16.41    0.46 
  -4   2   1   17.38    0.51 
   4  -2   1   18.16    0.49 
   4   2  -1   17.44    0.44 
   4  -2  -1   17.03    0.40 
   4   2   1   16.95    0.44 
  -4  -2   1   16.76    0.37 
   4   2   1   16.84    0.46 
   4  -2  -1   17.64    0.49 
  -4  -2   1   17.21    0.50 
  -4   2  -1   17.87    0.52 
  -4   2  -1   16.98    0.39 
   5   2  -1   10.14    0.36 
   5   2  -1    9.20    0.36 
   5  -2   1    9.76    0.31 
  -5  -2  -1    9.40    0.40 
  -5   2   1    9.67    0.41 
   5  -2   1   10.49    0.41 
   5  -2  -1    9.28    0.39 
   5  -2  -1    9.71    0.32 
  -5  -2   1    9.11    0.40 
  -5   2  -1    9.35    0.40 
  -5   2  -1   10.08    0.30 
   5   2   1    9.69    0.36 
   5   2   1    9.77    0.36 
   6   2  -1    2.11    0.23 
  -6  -2  -1    2.17    0.26 
   6   2  -1    2.58    0.25 
  -6   2   1    2.40    0.28 
   6  -2   1    2.19    0.24 
  -6   2  -1    1.89    0.25 
   6  -2  -1    1.96    0.20 
   6   2   1    2.28    0.24 
   6   2   1    2.28    0.23 
   6  -2  -1    1.86    0.23 
  -6  -2   1    1.82    0.25 
  -7  -2  -1    5.33    0.39 
  -7   2   1    5.53    0.40 
   7  -2   1    5.46    0.37 
   7   2  -1    4.87    0.33 
   7   2  -1    5.34    0.34 
   7  -2  -1    5.19    0.36 
   7   2   1    5.12    0.33 
   7   2   1    5.19    0.32 
  -7  -2   1    5.13    0.37 
  -7   2  -1    5.20    0.39 
   8   2  -1   11.94    0.53 
   8  -2   1   11.36    0.55 
   8   2  -1   11.93    0.53 
  -8  -2  -1   11.62    0.59 
  -8   2   1   11.54    0.59 
  -8  -2   1   10.69    0.59 
   8   2   1   11.24    0.51 
   8  -2  -1   11.37    0.56 
   8   2   1   11.95    0.52 
  -8   2  -1   10.70    0.58 
   9  -2   1    0.05    0.17 
  -9  -2  -1    0.21    0.19 
  -9   2   1    0.13    0.21 
  -9   2  -1   -0.06    0.19 
   9  -2  -1   -0.10    0.16 
  -9  -2   1   -0.21    0.15 
   0   3   1    0.05    0.03 
   0   3  -1    0.06    0.05 
   0   3   1   -0.04    0.04 
   0   3   1    0.03    0.05 
   0   3  -1    0.01    0.04 
   0  -3   1   -0.01    0.04 
   0  -3  -1   -0.04    0.04 
   0  -3   1    0.00    0.02 
  -1   3   1   50.26    0.83 
  -1   3   1   51.09    0.86 
   1   3  -1   49.27    0.83 
   1   3  -1   50.37    0.82 
   1  -3   1   49.40    0.80 
  -1   3   1   50.26    0.77 
  -1  -3  -1   49.54    0.85 
  -1   3  -1   50.39    0.74 
  -1   3  -1   50.22    0.86 
   1   3   1   49.19    0.83 
  -1  -3   1   49.90    0.86 
  -1   3  -1   49.97    0.84 
   1  -3  -1   50.06    0.80 
  -2  -3  -1   79.10    1.30 
  -2  -3  -1   80.40    1.25 
   2  -3   1   74.83    1.25 
   2  -3   1   79.69    1.13 
  -2   3   1   81.69    1.32 
   2   3  -1   79.93    1.15 
   2   3  -1   80.70    1.27 
  -2   3   1   77.45    1.23 
   2   3  -1   79.77    1.23 
  -2  -3   1   78.02    1.31 
   2  -3  -1   75.59    1.25 
  -2   3  -1   78.95    1.31 
  -2   3  -1   77.65    1.25 
   2  -3  -1   79.68    1.17 
   2   3   1   79.02    1.26 
   2   3   1   78.52    1.15 
  -3  -3  -1   57.79    0.97 
   3   3  -1   57.58    0.93 
  -3  -3  -1   56.86    1.06 
   3  -3   1   57.23    1.03 
  -3   3   1   58.48    1.07 
   3   3  -1   56.95    1.02 
  -3   3   1   58.10    0.96 
   3  -3   1   57.15    0.88 
   3  -3  -1   53.14    1.02 
   3  -3  -1   56.74    0.91 
   3   3   1   56.95    1.01 
  -3  -3   1   57.71    0.95 
   3   3   1   57.41    0.93 
  -3  -3   1   57.07    1.07 
  -3   3  -1   56.26    1.07 
  -3   3  -1   56.28    0.97 
   4  -3   1    4.18    0.25 
   4   3  -1    3.69    0.19 
   4  -3   1    4.00    0.17 
   4   3  -1    3.90    0.23 
  -4  -3  -1    3.70    0.24 
  -4   3   1    4.20    0.25 
  -4  -3  -1    4.40    0.20 
  -4   3   1    4.13    0.18 
  -4  -3   1    3.91    0.17 
   4   3   1    3.83    0.19 
  -4   3  -1    4.18    0.26 
   4  -3  -1    3.87    0.18 
  -4   3  -1    4.04    0.19 
   4  -3  -1    3.82    0.24 
   4   3   1    4.13    0.23 
  -4  -3   1    3.83    0.24 
   5  -3   1    0.38    0.09 
   5   3  -1    0.42    0.12 
   5   3  -1    0.43    0.10 
  -5   3   1    0.40    0.13 
  -5  -3  -1    0.38    0.12 
  -5  -3  -1    0.45    0.09 
   5  -3   1    0.63    0.15 
  -5   3  -1    0.43    0.14 
   5  -3  -1    0.31    0.09 
  -5   3  -1    0.50    0.10 
   5  -3  -1    0.28    0.11 
  -5  -3   1    0.40    0.13 
   5   3   1    0.60    0.13 
   5   3   1    0.44    0.10 
   6   3  -1    5.50    0.33 
   6  -3   1    5.92    0.35 
  -6   3   1    5.73    0.37 
   6   3  -1    5.76    0.31 
  -6  -3  -1    6.38    0.38 
   6  -3  -1    6.04    0.35 
   6   3   1    5.63    0.33 
   6   3   1    6.15    0.31 
  -6  -3   1    5.97    0.37 
  -6   3  -1    6.13    0.37 
   7   3  -1   17.85    0.59 
   7  -3   1   18.22    0.67 
   7   3  -1   18.49    0.63 
  -7  -3  -1   18.21    0.68 
  -7   3   1   19.43    0.71 
   7   3   1   18.74    0.63 
   7  -3  -1   18.34    0.67 
  -7  -3   1   16.88    0.68 
  -7   3  -1   18.98    0.70 
   7   3   1   18.86    0.60 
  -8   3   1    6.61    0.46 
   8   3  -1    4.72    0.37 
  -8  -3  -1    5.28    0.44 
   8  -3   1    6.30    0.45 
   8   3   1    4.88    0.37 
   8  -3  -1    6.20    0.43 
  -8   3  -1    5.78    0.44 
  -8  -3   1    5.22    0.42 
  -9  -3  -1    1.75    0.32 
  -9   3   1    1.80    0.35 
   9  -3   1    1.40    0.29 
  -9   3  -1    2.07    0.37 
   9  -3  -1    2.23    0.35 
  -9  -3   1    2.40    0.37 
   0   4   1    6.84    0.21 
   0   4  -1    7.04    0.24 
   0  -4   1    7.19    0.24 
   0   4   1    6.96    0.24 
   0  -4  -1    6.77    0.16 
   0  -4   1    6.88    0.16 
   0  -4  -1    7.28    0.23 
   0   4  -1    7.16    0.21 
  -1   4   1   92.76    1.50 
  -1   4   1   93.38    1.37 
   1   4  -1   92.34    1.43 
  -1   4   1   93.48    1.47 
   1  -4   1   90.94    1.40 
   1   4  -1   93.96    1.47 
  -1  -4  -1   91.81    1.49 
   1   4   1   92.23    1.47 
  -1   4  -1   94.50    1.51 
   1   4   1   93.72    1.44 
   1  -4  -1   93.03    1.40 
  -1  -4   1   93.11    1.50 
  -1   4  -1   93.12    1.35 
  -1   4  -1   94.14    1.48 
  -2   4   1   19.39    0.39 
   2   4  -1   19.07    0.46 
   2  -4   1   19.78    0.45 
  -2   4   1   19.69    0.45 
  -2  -4  -1   19.70    0.48 
   2   4  -1   19.69    0.45 
  -2   4   1   20.05    0.49 
   2   4  -1   19.95    0.33 
   2   4   1   19.71    0.47 
   2   4   1   19.23    0.33 
  -2  -4   1   19.41    0.48 
   2   4   1   18.95    0.45 
  -2   4  -1   19.42    0.46 
  -2   4  -1   19.71    0.49 
   2  -4  -1   20.00    0.45 
  -2   4  -1   19.40    0.36 
   3  -4   1   38.19    0.63 
  -3   4   1   38.69    0.73 
  -3   4   1   37.07    0.81 
   3   4  -1   37.89    0.65 
   3  -4   1   38.38    0.78 
  -3  -4  -1   38.02    0.81 
  -3  -4  -1   37.71    0.74 
   3   4  -1   37.99    0.78 
   3   4   1   37.75    0.65 
   3   4   1   38.41    0.78 
   3  -4  -1   39.42    0.79 
  -3   4  -1   38.00    0.74 
   3  -4  -1   37.77    0.66 
  -3  -4   1   38.10    0.82 
  -3   4  -1   38.01    0.82 
  -3  -4   1   37.82    0.72 
  -4  -4  -1    1.75    0.14 
   4   4  -1    1.71    0.13 
   4  -4   1    2.10    0.12 
  -4  -4  -1    2.63    0.21 
   4   4  -1    2.09    0.20 
   4  -4   1    2.16    0.21 
  -4   4   1    2.14    0.15 
  -4   4   1    1.95    0.22 
  -4   4  -1    1.97    0.16 
   4   4   1    2.17    0.14 
   4  -4  -1    2.40    0.14 
  -4   4  -1    2.30    0.23 
   4  -4  -1    2.16    0.21 
  -4  -4   1    2.08    0.15 
   4   4   1    2.06    0.20 
  -4  -4   1    2.66    0.25 
  -5  -4  -1    0.23    0.13 
  -5  -4  -1    0.11    0.08 
   5   4  -1    0.16    0.08 
   5   4  -1    0.13    0.10 
   5  -4   1    0.29    0.12 
  -5   4   1    0.17    0.12 
  -5  -4   1    0.07    0.10 
   5  -4  -1    0.19    0.10 
   5   4   1    0.11    0.08 
  -5   4  -1    0.21    0.09 
  -5   4  -1   -0.05    0.09 
   5   4   1    0.12    0.10 
   6  -4   1    1.69    0.24 
  -6  -4  -1    1.79    0.26 
   6   4  -1    1.54    0.22 
  -6   4   1    2.05    0.26 
   6  -4  -1    1.93    0.25 
  -6   4  -1    2.45    0.30 
  -6  -4   1    2.31    0.27 
   6   4   1    2.09    0.25 
   7   4  -1    4.69    0.34 
  -7  -4  -1    4.90    0.37 
   7  -4   1    5.17    0.38 
  -7   4   1    5.35    0.39 
   7  -4  -1    5.39    0.39 
  -7  -4   1    4.92    0.39 
  -7   4  -1    5.16    0.39 
   7   4   1    5.20    0.37 
   8   4  -1    5.73    0.42 
  -8  -4  -1    5.91    0.47 
   8  -4   1    6.02    0.43 
  -8   4   1    6.32    0.48 
   8   4   1    6.07    0.41 
   8  -4  -1    5.29    0.41 
  -8  -4   1    5.28    0.43 
  -8   4  -1    6.15    0.46 
   9   4  -1    0.53    0.19 
   9   4   1    0.27    0.19 
   0   5   1   -0.02    0.06 
   0  -5  -1    0.03    0.06 
   0   5   1   -0.07    0.05 
   0  -5   1    0.02    0.03 
   0  -5  -1    0.03    0.03 
   0  -5   1    0.01    0.06 
   0   5  -1    0.10    0.07 
   0   5  -1   -0.01    0.05 
   1   5  -1   12.29    0.36 
   1  -5   1   12.26    0.30 
   1   5  -1   11.89    0.34 
  -1  -5  -1   12.18    0.36 
  -1   5   1   12.62    0.31 
  -1   5   1   11.41    0.35 
   1  -5   1   11.88    0.36 
  -1  -5   1   11.91    0.36 
  -1   5  -1   12.03    0.36 
   1   5   1   12.15    0.36 
   1   5   1   12.14    0.34 
   1  -5  -1   12.28    0.30 
  -1   5  -1   12.43    0.29 
   1  -5  -1   12.09    0.36 
  -2  -5  -1    0.22    0.08 
  -2   5   1    0.40    0.09 
   2  -5   1    0.30    0.08 
  -2   5   1    0.20    0.08 
   2   5  -1    0.33    0.08 
   2   5  -1    0.21    0.08 
  -2   5   1    0.44    0.08 
  -2   5  -1    0.64    0.12 
   2   5   1    0.41    0.10 
  -2   5  -1    0.48    0.10 
   2  -5  -1    0.43    0.09 
  -2   5  -1    0.42    0.07 
   2   5   1    0.43    0.10 
  -2  -5   1    0.41    0.11 
   3  -5   1    1.67    0.11 
   3   5  -1    1.83    0.17 
  -3   5   1    1.62    0.15 
   3   5  -1    1.64    0.09 
   3   5  -1    1.67    0.18 
   3  -5   1    1.50    0.16 
  -3  -5  -1    2.06    0.20 
  -3  -5  -1    1.95    0.18 
  -3   5   1    1.79    0.19 
   3   5   1    1.67    0.18 
   3  -5  -1    2.12    0.13 
   3   5   1    1.55    0.10 
  -3  -5   1    2.76    0.20 
  -3   5  -1    1.95    0.16 
   3  -5  -1    1.71    0.17 
  -3   5  -1    1.74    0.19 
   4  -5   1   15.77    0.50 
   4   5  -1   16.11    0.51 
  -4  -5  -1   15.62    0.51 
  -4   5   1   15.26    0.52 
  -4   5   1   15.95    0.44 
  -4  -5  -1   16.05    0.45 
  -4  -5   1   16.29    0.53 
   4  -5  -1   15.66    0.49 
  -4   5  -1   15.90    0.53 
   4   5   1   16.15    0.51 
  -4  -5   1   16.46    0.44 
  -4   5  -1   14.93    0.44 
   4  -5  -1   15.57    0.38 
   5   5  -1    0.34    0.13 
   5  -5   1    0.31    0.14 
  -5   5   1    0.45    0.15 
  -5  -5  -1    0.22    0.14 
  -5  -5  -1    0.35    0.10 
   5   5   1    0.19    0.11 
  -5   5  -1    0.32    0.11 
  -5  -5   1    0.25    0.13 
  -5   5  -1    0.26    0.14 
   5  -5  -1    0.24    0.13 
   6  -5   1    0.19    0.14 
  -6   5   1    0.34    0.16 
   6   5  -1    0.25    0.15 
  -6  -5  -1    0.25    0.16 
   6   5   1    0.32    0.14 
  -6   5  -1    0.61    0.19 
   6  -5  -1    0.25    0.13 
  -6  -5   1    0.42    0.16 
   7   5  -1    1.20    0.23 
  -7   5   1    1.35    0.25 
   7  -5   1    0.91    0.22 
  -7  -5  -1    1.52    0.26 
  -7  -5   1    1.53    0.27 
   7   5   1    1.17    0.22 
  -7   5  -1    1.28    0.24 
   7  -5  -1    1.31    0.25 
  -8  -5  -1    3.66    0.41 
   8  -5   1    3.60    0.40 
  -8   5   1    3.82    0.44 
   8   5  -1    3.24    0.37 
  -8   5  -1    3.10    0.39 
   8   5   1    3.51    0.37 
  -8  -5   1    3.57    0.41 
   8  -5  -1    4.36    0.43 
   0   6   1   -0.04    0.06 
   0  -6  -1    0.10    0.07 
   0  -6   1    0.02    0.03 
   0   6  -1    0.01    0.07 
   0   6  -1    0.04    0.06 
   0  -6  -1    0.16    0.04 
   0  -6   1   -0.04    0.06 
   0   6   1    0.14    0.07 
   1  -6   1    0.06    0.05 
   1   6  -1    0.15    0.09 
  -1  -6  -1   -0.01    0.06 
  -1   6   1    0.13    0.08 
   1   6  -1   -0.03    0.06 
   1  -6   1    0.01    0.07 
  -1   6   1    0.00    0.05 
   1  -6  -1    0.06    0.05 
   1   6   1    0.07    0.07 
  -1  -6   1    0.11    0.07 
   1   6   1    0.12    0.07 
  -1   6  -1    0.08    0.08 
   1  -6  -1    0.01    0.06 
  -1   6  -1   -0.04    0.05 
  -2   6   1    1.15    0.14 
   2   6  -1    1.03    0.14 
   2  -6   1    1.24    0.13 
   2   6  -1    1.46    0.16 
  -2   6   1    1.14    0.16 
  -2  -6  -1    1.64    0.18 
  -2   6   1    1.34    0.12 
  -2  -6   1    1.04    0.15 
  -2   6  -1    1.34    0.11 
  -2   6  -1    1.45    0.17 
  -2   6  -1    1.10    0.14 
   2   6   1    1.43    0.17 
   2   6   1    1.40    0.16 
   2  -6  -1    1.14    0.13 
   3   6  -1   20.82    0.58 
  -3   6   1   21.57    0.61 
  -3  -6  -1   20.71    0.59 
   3  -6   1   20.80    0.55 
   3   6  -1   20.86    0.54 
  -3   6   1   20.59    0.55 
   3  -6   1   20.97    0.43 
  -3  -6  -1   22.10    0.56 
   3  -6  -1   20.36    0.45 
  -3   6  -1   21.01    0.56 
  -3   6  -1   20.13    0.59 
   3   6   1   21.57    0.59 
  -3  -6   1   20.23    0.59 
   3  -6  -1   20.87    0.55 
   4  -6   1   12.15    0.44 
  -4   6   1   12.69    0.42 
  -4   6   1   12.46    0.49 
  -4  -6  -1   11.45    0.45 
  -4  -6  -1   11.58    0.41 
   4   6  -1   10.55    0.44 
  -4   6  -1   12.18    0.48 
   4   6   1   12.13    0.46 
  -4  -6   1   12.23    0.40 
  -4  -6   1   12.13    0.48 
  -4   6  -1   11.81    0.41 
   4  -6  -1   11.93    0.44 
  -5  -6  -1    1.17    0.17 
  -5   6   1    1.32    0.22 
   5   6  -1    0.97    0.19 
   5  -6   1    1.16    0.20 
  -5  -6  -1    1.06    0.19 
  -5   6  -1    1.29    0.18 
   5   6   1    0.99    0.19 
   5  -6  -1    0.87    0.17 
  -5   6  -1    1.16    0.21 
  -5  -6   1    1.01    0.21 
   6  -6   1    1.40    0.23 
  -6   6   1    1.51    0.25 
  -6  -6  -1    1.26    0.24 
   6   6  -1    1.70    0.25 
   6   6   1    1.28    0.24 
   6  -6  -1    1.35    0.23 
  -6   6  -1    1.44    0.24 
  -6  -6   1    1.48    0.26 
   7   6  -1    2.52    0.31 
   7  -6   1    2.67    0.32 
  -7   6   1    2.43    0.33 
  -7  -6  -1    2.39    0.33 
  -7   6  -1    2.38    0.34 
  -7  -6   1    2.46    0.34 
   7   6   1    2.03    0.29 
   7  -6  -1    2.33    0.31 
   8  -6   1    5.56    0.43 
  -8  -6  -1    4.19    0.44 
   8   6  -1    4.89    0.45 
  -8   6   1    5.35    0.51 
   8  -6  -1    5.34    0.43 
  -8   6  -1    4.02    0.43 
   8   6   1    6.30    0.43 
  -8  -6   1    4.57    0.46 
   0  -7  -1    0.00    0.08 
   0  -7   1    0.03    0.08 
   0  -7   1    0.03    0.04 
   0  -7  -1   -0.01    0.03 
   0   7  -1   -0.02    0.08 
   0   7   1   -0.02    0.06 
   0   7   1   -0.02    0.07 
   0   7  -1   -0.08    0.05 
   1   7  -1    2.65    0.18 
   1  -7   1    2.86    0.15 
  -1   7   1    2.47    0.20 
  -1  -7  -1    2.94    0.21 
  -1   7   1    2.78    0.17 
   1  -7   1    2.71    0.21 
   1   7  -1    2.72    0.20 
   1   7   1    2.89    0.20 
  -1   7  -1    2.86    0.21 
  -1   7  -1    2.83    0.17 
  -1  -7   1    2.78    0.21 
   1  -7  -1    2.64    0.14 
   1  -7  -1    2.93    0.21 
   1   7   1    2.78    0.20 
  -2   7   1    0.08    0.09 
   2   7  -1    0.10    0.08 
  -2   7   1   -0.03    0.06 
  -2   7   1    0.11    0.09 
  -2  -7  -1    0.03    0.07 
   2  -7   1    0.17    0.08 
   2  -7   1    0.35    0.11 
   2   7  -1    0.39    0.11 
   2   7   1    0.20    0.10 
  -2   7  -1    0.10    0.09 
   2   7   1    0.19    0.10 
   2  -7  -1    0.11    0.08 
  -2   7  -1    0.13    0.06 
  -2  -7   1    0.11    0.08 
   2  -7  -1    0.11    0.07 
  -3   7   1    1.95    0.23 
  -3  -7  -1    1.96    0.21 
   3  -7   1    2.04    0.20 
  -3   7   1    2.09    0.21 
   3   7  -1    1.62    0.19 
   3   7  -1    2.34    0.24 
  -3  -7  -1    2.02    0.22 
   3  -7  -1    1.56    0.17 
  -3  -7   1    2.31    0.24 
  -3   7  -1    1.82    0.22 
   3   7   1    1.80    0.21 
   3   7   1    1.85    0.19 
  -3   7  -1    1.93    0.22 
  -4  -7  -1    2.86    0.23 
   4   7  -1    2.77    0.27 
  -4   7   1    2.69    0.28 
  -4  -7  -1    2.50    0.27 
  -4   7   1    2.63    0.22 
   4  -7   1    2.75    0.26 
  -4   7  -1    3.23    0.27 
  -4  -7   1    2.41    0.22 
   4  -7  -1    2.41    0.25 
   4   7   1    2.46    0.26 
  -4  -7   1    2.43    0.27 
  -4   7  -1    2.74    0.25 
  -5   7   1    3.60    0.35 
  -5  -7  -1    2.16    0.23 
   5  -7   1    1.95    0.24 
  -5  -7  -1    2.34    0.28 
   5   7  -1    2.31    0.27 
   5   7   1    1.71    0.24 
  -5   7  -1    2.35    0.30 
  -5  -7   1    2.43    0.30 
   5  -7  -1    1.99    0.25 
  -5   7  -1    2.90    0.27 
  -6   7   1    4.38    0.38 
   6  -7   1    3.79    0.32 
   6   7  -1    4.11    0.34 
  -6  -7  -1    4.41    0.35 
  -6   7  -1    3.10    0.34 
   6   7   1    4.00    0.37 
   6  -7  -1    4.24    0.33 
  -6  -7   1    3.98    0.39 
  -7   7   1    0.35    0.20 
  -7  -7  -1    0.37    0.17 
   7  -7   1    0.35    0.17 
   7   7  -1    0.18    0.16 
   7  -7  -1    0.08    0.16 
   7   7   1    0.10    0.18 
  -7   7  -1    0.23    0.18 
  -7  -7   1    0.28    0.18 
   8   7  -1    2.13    0.33 
  -8  -7  -1    2.83    0.37 
   8  -7   1    2.63    0.36 
  -8   7   1    1.81    0.34 
  -8  -7   1    2.56    0.37 
  -8   7  -1    1.84    0.33 
   8   7   1    2.27    0.33 
   8  -7  -1    3.10    0.39 
   0   8  -1   38.15    0.88 
   0   8  -1   38.56    0.79 
   0   8   1   36.41    0.79 
   0  -8  -1   39.56    0.89 
   0  -8   1   39.32    0.89 
   0   8   1   38.00    0.88 
   1  -8   1   11.36    0.43 
  -1   8   1   11.62    0.44 
   1   8  -1   11.19    0.39 
  -1  -8  -1   11.56    0.43 
   1  -8   1   12.03    0.33 
  -1   8   1   11.85    0.37 
   1   8  -1   11.32    0.43 
  -1   8  -1   11.31    0.43 
   1  -8  -1   11.66    0.32 
   1   8   1   11.87    0.44 
   1   8   1   11.27    0.40 
  -1   8  -1   11.91    0.36 
   1  -8  -1   10.46    0.42 
  -1  -8   1   11.09    0.43 
   2  -8   1   -0.04    0.06 
  -2   8   1   -0.08    0.06 
   2  -8   1   -0.01    0.09 
  -2   8   1    0.11    0.09 
   2   8  -1   -0.04    0.08 
   2   8  -1   -0.03    0.08 
  -2  -8  -1    0.22    0.10 
  -2   8  -1    0.01    0.10 
   2  -8  -1    0.04    0.07 
   2   8   1    0.07    0.09 
  -2  -8   1    0.02    0.09 
   2   8   1    0.07    0.09 
   2  -8  -1    0.19    0.12 
   3   8  -1   -0.04    0.09 
   3  -8   1    0.01    0.09 
   3   8  -1    0.09    0.11 
  -3   8   1   -0.08    0.11 
  -3  -8  -1   -0.11    0.09 
  -3   8   1    0.11    0.11 
   3  -8  -1    0.06    0.09 
  -3  -8   1   -0.06    0.10 
  -3   8  -1    0.09    0.11 
   3   8   1    0.26    0.12 
   3   8   1    0.06    0.10 
  -3   8  -1    0.00    0.10 
   4  -8   1    4.74    0.29 
  -4  -8  -1    4.27    0.29 
  -4   8   1    3.98    0.28 
  -4   8   1    4.63    0.34 
  -4  -8  -1    4.61    0.32 
   4   8  -1    4.34    0.31 
  -4  -8   1    4.22    0.29 
   4  -8  -1    4.28    0.28 
  -4   8  -1    3.96    0.31 
   4   8   1    4.44    0.31 
  -4  -8   1    4.49    0.32 
  -4   8  -1    4.64    0.30 
  -5  -8  -1    0.39    0.16 
   5  -8   1    0.70    0.17 
  -5   8   1    0.29    0.16 
   5   8  -1    0.69    0.19 
  -5  -8  -1    0.35    0.15 
   5  -8  -1    0.28    0.15 
  -5   8  -1    0.54    0.15 
  -5   8  -1    0.26    0.17 
   5   8   1    0.32    0.16 
  -5  -8   1    0.49    0.19 
   6   8  -1   -0.09    0.14 
  -6  -8  -1    0.17    0.15 
  -6   8   1    0.10    0.15 
   6  -8   1   -0.20    0.12 
   6  -8  -1    0.08    0.15 
  -6  -8   1    0.16    0.14 
  -6   8  -1   -0.01    0.13 
   6   8   1    0.05    0.14 
   7  -8   1    0.38    0.18 
  -7  -8  -1    0.31    0.21 
   7   8  -1    0.23    0.20 
  -7   8   1    0.65    0.22 
  -7   8  -1    0.86    0.24 
   7  -8  -1    0.41    0.19 
   7   8   1    0.70    0.22 
  -7  -8   1    0.43    0.22 
   0   9  -1    0.08    0.11 
   0   9   1    0.12    0.10 
   0  -9  -1   -0.09    0.09 
   0   9   1    0.03    0.08 
   0   9  -1    0.04    0.08 
   0  -9   1   -0.08    0.10 
   1  -9   1    7.98    0.39 
   1   9  -1    7.01    0.33 
  -1   9   1    7.55    0.32 
  -1  -9  -1    8.02    0.38 
   1   9  -1    8.01    0.39 
  -1   9   1    7.87    0.39 
   1   9   1    8.13    0.35 
  -1   9  -1    8.44    0.32 
  -1   9  -1    8.09    0.40 
   1  -9  -1    8.10    0.38 
   1   9   1    7.90    0.39 
  -1  -9   1    7.40    0.38 
   2   9  -1    4.11    0.30 
   2   9  -1    3.68    0.28 
  -2  -9  -1    3.71    0.29 
   2  -9   1    3.44    0.28 
  -2   9   1    3.82    0.28 
  -2  -9   1    3.56    0.29 
   2   9   1    3.35    0.27 
   2   9   1    3.89    0.29 
  -2   9  -1    4.23    0.31 
   2  -9  -1    3.87    0.29 
  -3  -9  -1   23.83    0.73 
  -3   9   1   22.85    0.70 
   3  -9   1   25.61    0.65 
   3  -9   1   24.20    0.74 
   3   9  -1   24.13    0.71 
   3   9  -1   26.23    0.73 
   3   9   1   23.94    0.71 
   3  -9  -1   24.08    0.64 
   3   9   1   24.61    0.71 
  -3  -9   1   25.03    0.76 
   3  -9  -1   23.51    0.73 
  -3   9  -1   24.47    0.73 
  -4  -9  -1    3.32    0.34 
   4  -9   1    2.89    0.28 
  -4  -9  -1    2.78    0.28 
   4   9  -1    2.92    0.30 
  -4   9   1    3.49    0.35 
  -4   9   1    3.15    0.30 
  -4  -9   1    3.27    0.31 
   4  -9  -1    3.48    0.27 
   4   9   1    3.05    0.30 
  -4   9  -1    2.12    0.25 
  -4  -9   1    3.36    0.35 
  -4   9  -1    2.93    0.33 
   5   9  -1    0.57    0.18 
   5  -9   1    0.41    0.17 
  -5  -9  -1    0.34    0.16 
  -5   9   1    0.73    0.22 
  -5   9  -1    0.71    0.17 
  -5   9  -1    0.54    0.19 
   5  -9  -1    0.73    0.19 
   5   9   1    0.14    0.15 
  -5  -9   1    0.48    0.18 
  -6  -9  -1    0.22    0.19 
   6   9  -1    0.50    0.21 
  -6   9   1    0.77    0.24 
   6  -9   1    0.44    0.19 
   6  -9  -1    0.69    0.19 
  -6   9  -1    0.31    0.19 
  -6  -9   1    0.75    0.22 
   6   9   1    0.14    0.16 
   7   9  -1    0.00    0.17 
  -7  -9  -1   -0.09    0.19 
   7  -9   1    0.26    0.19 
  -7   9   1    0.00    0.20 
   7   9   1    0.09    0.18 
  -7  -9   1    0.15    0.20 
   7  -9  -1    0.07    0.18 
  -7   9  -1   -0.01    0.17 
   0  10  -1   41.94    0.92 
   0 -10  -1   42.80    1.04 
   0  10  -1   43.68    1.07 
   0  10   1   43.40    0.95 
   0  10   1   45.73    1.08 
   0 -10   1   44.19    1.07 
   1  10  -1    7.18    0.40 
  -1 -10  -1    8.78    0.42 
  -1  10   1    9.03    0.36 
   1 -10   1    8.60    0.44 
  -1  10   1    8.57    0.44 
   1  10  -1    8.89    0.39 
  -1 -10   1    7.89    0.42 
  -1  10  -1    9.29    0.45 
   1 -10  -1    8.46    0.42 
   1  10   1    8.79    0.43 
   1  10   1    9.10    0.40 
  -2  10   1    9.18    0.46 
  -2 -10  -1    9.41    0.45 
   2  10  -1    8.46    0.43 
   2 -10   1    8.84    0.44 
   2  10  -1    8.04    0.40 
  -2 -10   1    8.81    0.45 
   2  10   1    8.43    0.42 
   2  10   1    9.07    0.45 
  -2  10  -1    8.63    0.44 
   2 -10  -1    9.63    0.46 
   3 -10   1    3.25    0.35 
   3  10  -1    3.79    0.31 
  -3 -10  -1    3.63    0.35 
  -3  10   1    3.07    0.31 
   3  10  -1    3.21    0.31 
   3 -10  -1    3.64    0.36 
   3  10   1    3.28    0.32 
  -3  10  -1    4.16    0.37 
  -3 -10   1    2.67    0.30 
   3  10   1    3.28    0.28 
  -4  10   1    8.75    0.50 
   4  10  -1    9.12    0.46 
  -4 -10  -1    9.09    0.45 
  -4 -10  -1    8.63    0.47 
  -4  10   1    9.47    0.46 
   4 -10   1    8.46    0.49 
   4  10   1    8.85    0.48 
  -4  10  -1    9.00    0.46 
   4 -10  -1    8.53    0.48 
  -4 -10   1    8.93    0.49 
  -4 -10   1    9.06    0.46 
  -5  10   1    0.04    0.14 
   5 -10   1   -0.22    0.11 
   5  10  -1    0.05    0.14 
  -5 -10  -1    0.05    0.14 
  -5 -10   1    0.00    0.16 
  -5  10  -1    0.11    0.14 
  -5  10  -1    0.12    0.14 
   5  10   1   -0.07    0.13 
   5 -10  -1    0.06    0.13 
   6  10  -1    0.11    0.19 
  -6  10   1    0.36    0.21 
   6 -10   1    0.24    0.16 
  -6 -10  -1    0.43    0.23 
  -6  10  -1    0.62    0.22 
  -6 -10   1    0.20    0.19 
   6 -10  -1    0.06    0.16 
   6  10   1    0.02    0.18 
   0  11  -1    0.05    0.10 
   0  11  -1   -0.19    0.11 
   0  11   1   -0.01    0.12 
   0 -11  -1    0.02    0.12 
   0  11   1   -0.01    0.09 
   0 -11   1   -0.01    0.11 
  -1 -11  -1    4.60    0.35 
   1 -11   1    5.11    0.36 
   1  11  -1    5.22    0.32 
  -1  11   1    4.48    0.34 
   1  11  -1    4.32    0.39 
  -1 -11   1    4.41    0.35 
   1 -11  -1    4.20    0.34 
   1  11   1    4.94    0.36 
  -1  11  -1    5.33    0.37 
   1  11   1    4.65    0.31 
   2  11  -1   28.52    0.81 
   2  11  -1   27.16    0.84 
   2 -11   1   29.59    0.88 
  -2  11   1   29.20    0.87 
  -2 -11  -1   28.97    0.87 
   2  11   1   28.99    0.86 
  -2  11  -1   29.56    0.88 
   2  11   1   28.98    0.82 
   2 -11  -1   27.92    0.86 
  -2 -11   1   28.21    0.87 
  -3  11   1    0.90    0.20 
   3 -11   1    0.91    0.21 
   3  11  -1    0.96    0.20 
   3  11  -1    1.11    0.22 
  -3 -11  -1    0.95    0.21 
  -3  11  -1    0.77    0.20 
  -3 -11   1    1.35    0.25 
   3  11   1    0.96    0.20 
   3  11   1    0.65    0.18 
   3 -11  -1    1.22    0.24 
  -4  11   1    1.85    0.28 
  -4 -11  -1    1.65    0.25 
   4 -11   1    2.06    0.32 
  -4 -11  -1    2.19    0.32 
   4  11  -1    1.82    0.27 
  -4 -11   1    2.15    0.29 
  -4  11  -1    1.91    0.28 
   4  11   1    2.17    0.31 
  -4 -11   1    1.68    0.28 
   4 -11  -1    1.79    0.28 
  -5  11   1    0.93    0.25 
   5  11  -1    0.56    0.20 
   5 -11   1    0.93    0.25 
  -5 -11  -1    0.53    0.21 
   5 -11  -1    0.88    0.25 
   5  11   1    0.41    0.19 
  -5 -11   1    0.39    0.22 
  -6  11   1    1.08    0.26 
  -6 -11  -1    1.14    0.29 
   6  11  -1    1.23    0.29 
  -6 -11   1    0.82    0.27 
   6  11   1    0.93    0.25 
  -6  11  -1    0.95    0.25 
   0 -12   1    3.29    0.37 
   0 -12  -1    3.81    0.38 
   0  12   1    3.37    0.36 
   0  12  -1    3.77    0.39 
   1  12  -1    5.78    0.40 
  -1  12   1    5.86    0.40 
   1  12  -1    5.54    0.35 
   1 -12   1    5.28    0.39 
  -1 -12  -1    5.22    0.38 
   1 -12  -1    5.06    0.39 
  -1  12  -1    5.37    0.40 
   1  12   1    6.30    0.38 
  -1 -12   1    6.38    0.43 
   1  12   1    6.54    0.43 
   2  12  -1    1.06    0.24 
   2 -12   1    1.04    0.24 
   2  12  -1    1.31    0.23 
  -2 -12  -1    1.28    0.25 
  -2  12   1    0.78    0.23 
   2  12   1    1.05    0.24 
  -2 -12   1    1.62    0.27 
   2  12   1    1.24    0.24 
   2 -12  -1    1.24    0.23 
  -2  12  -1    1.33    0.26 
  -3 -12  -1    0.40    0.18 
  -3  12   1    1.02    0.22 
  -3 -12  -1    0.60    0.20 
   3  12  -1    0.94    0.22 
   3  12  -1    0.60    0.18 
   3 -12   1    0.64    0.22 
  -3  12  -1    0.25    0.18 
  -3 -12   1    0.56    0.20 
   3  12   1    0.44    0.19 
   3 -12  -1    0.74    0.21 
   3  12   1    0.43    0.19 
   4  12  -1   -0.02    0.16 
   4 -12   1    0.40    0.21 
  -4 -12  -1    0.25    0.19 
  -4 -12  -1    0.54    0.19 
  -4  12   1    0.40    0.18 
   4 -12  -1    0.37    0.20 
   4  12   1    0.13    0.17 
  -4  12  -1   -0.15    0.15 
  -4 -12   1    0.05    0.15 
  -4 -12   1    0.27    0.20 
   5  12  -1    0.85    0.24 
   5 -12   1    0.82    0.28 
  -5 -12  -1    0.20    0.21 
   5 -12  -1    0.87    0.25 
   5  12   1    0.74    0.24 
  -5 -12   1    0.47    0.22 
   0 -13  -1    0.08    0.15 
   0 -13   1   -0.08    0.15 
   0  13   1   -0.24    0.15 
   0  13  -1   -0.14    0.15 
  -1 -13  -1    6.25    0.43 
  -1  13   1    5.72    0.43 
   1 -13   1    5.64    0.44 
   1  13  -1    6.32    0.46 
   1  13   1    5.67    0.43 
   1 -13  -1    6.12    0.45 
   1  13   1    6.25    0.39 
  -1 -13   1    6.10    0.45 
  -1  13  -1    5.95    0.45 
  -2  13   1   -0.06    0.13 
  -2 -13  -1    0.18    0.18 
   2  13  -1    0.26    0.16 
   2 -13   1    0.09    0.16 
   2  13  -1   -0.16    0.15 
  -2  13  -1    0.19    0.19 
   2 -13  -1    0.12    0.19 
   2  13   1    0.15    0.16 
   2  13   1    0.12    0.14 
  -2 -13   1    0.05    0.16 
   3 -13   1    0.02    0.17 
  -3 -13  -1    0.20    0.17 
  -3 -13  -1    0.21    0.19 
  -3  13   1    0.20    0.19 
   3  13  -1    0.02    0.15 
   3  13  -1    0.33    0.20 
  -3 -13   1    0.15    0.19 
  -3  13  -1    0.20    0.17 
   3 -13  -1   -0.02    0.14 
   3  13   1    0.43    0.19 
  -4 -13  -1   -0.16    0.15 
  -4 -13  -1   -0.30    0.16 
  -4  13   1   -0.09    0.17 
   4 -13   1    0.18    0.19 
   4  13  -1    0.26    0.17 
  -4  13  -1    0.53    0.21 
   4 -13  -1    0.12    0.20 
  -4 -13   1    0.08    0.21 
  -4 -13   1    0.07    0.16 
   4  13   1    0.19    0.19 
   0  14  -1   26.26    0.93 
   0 -14  -1   25.11    0.90 
   0 -14   1   25.82    0.92 
   0  14   1   22.56    0.88 
  -1 -14  -1    0.32    0.19 
  -1  14   1    0.70    0.25 
   1  14  -1    0.67    0.26 
   1 -14   1    0.31    0.21 
  -1 -14   1    0.50    0.21 
   1 -14  -1    0.26    0.19 
  -1  14  -1    0.55    0.21 
   1  14   1    0.64    0.24 
  -2  14   1    0.34    0.21 
  -2 -14  -1    0.08    0.17 
   2 -14   1   -0.06    0.17 
   2  14  -1    0.02    0.17 
   2  14   1   -0.11    0.16 
   2  14   1    0.20    0.17 
  -2  14  -1    0.12    0.18 
  -2 -14   1   -0.01    0.17 
   2 -14  -1    0.22    0.20 
   0   0   2    0.36    0.03 
   0   0  -2    0.45    0.03 
   0   0   2    0.31    0.03 
  -1   0   2  106.05    1.56 
  -1   0  -2  107.10    1.56 
   1   0   2  106.57    1.47 
   1   0  -2  108.29    1.50 
  -1   0  -2  108.03    1.52 
   1   0   2  107.14    1.52 
   2   0  -2  113.30    1.65 
   2   0   2  115.09    1.62 
  -2   0   2  114.76    1.70 
  -2   0   2  113.68    1.58 
   2   0   2  116.39    1.69 
  -2   0   2  114.21    1.75 
  -2   0  -2  116.83    1.66 
  -2   0  -2  111.41    1.74 
  -3   0   2   57.69    0.86 
  -3   0  -2   57.93    1.05 
  -3   0  -2   58.97    0.94 
  -3   0   2   60.02    1.06 
   3   0  -2   59.52    0.97 
   3   0   2   59.45    1.01 
   3   0  -2   58.62    1.01 
   3   0   2   58.28    0.95 
  -4   0  -2  207.89    2.96 
   4   0  -2  205.47    2.98 
  -4   0  -2  204.84    3.18 
   4   0  -2  204.57    3.07 
   4   0   2  207.58    2.95 
  -4   0   2  202.01    2.87 
  -4   0   2  207.40    3.18 
   4   0   2  202.88    3.06 
   5   0  -2   18.19    0.50 
   5   0   2   18.75    0.48 
  -5   0   2   19.31    0.59 
   5   0  -2   19.06    0.55 
  -5   0  -2   18.53    0.43 
  -5   0  -2   18.12    0.57 
   5   0   2   19.22    0.55 
   6   0   2    0.13    0.10 
   6   0  -2    0.09    0.11 
  -6   0   2    0.16    0.13 
  -6   0  -2   -0.07    0.10 
   6   0   2    0.00    0.09 
   6   0  -2   -0.18    0.08 
  -7   0  -2    3.00    0.33 
   7   0  -2    3.10    0.26 
  -7   0   2    3.39    0.34 
   7   0  -2    3.85    0.30 
   7   0   2    3.44    0.29 
  -8   0  -2    0.21    0.18 
  -8   0   2   -0.07    0.13 
   8   0  -2   -0.02    0.14 
   8   0   2    0.11    0.16 
   9   0  -2    1.73    0.30 
  -9   0   2    2.17    0.36 
   9   0   2    2.06    0.32 
  -9   0  -2    2.66    0.39 
   0   1   2   -0.05    0.01 
   0   1  -2    0.00    0.02 
   0  -1  -2   -0.03    0.01 
   0  -1   2   -0.01    0.02 
   0   1   2   -0.03    0.02 
   0   1  -2   -0.02    0.02 
   0   1   2   -0.03    0.02 
   0  -1   2   -0.02    0.01 
  -1   1   2  198.06    2.71 
  -1   1   2  196.81    2.80 
  -1   1   2  198.15    2.74 
   1   1  -2  194.73    2.69 
   1  -1   2  193.06    2.73 
   1   1  -2  200.40    2.71 
  -1  -1  -2  195.42    2.74 
  -1  -1  -2  192.39    2.79 
   1  -1  -2  196.76    2.67 
  -1  -1   2  196.13    2.70 
   1   1   2  198.79    2.69 
  -1   1  -2  198.10    2.81 
  -1  -1   2  189.69    2.81 
   1   1   2  198.59    2.70 
  -1   1  -2  199.13    2.75 
  -2  -1  -2  103.45    1.61 
  -2   1   2  101.52    1.58 
   2  -1   2  105.46    1.58 
  -2   1   2  105.15    1.62 
  -2  -1  -2  106.28    1.54 
   2  -1   2  105.70    1.47 
  -2   1   2  104.64    1.49 
   2   1  -2  106.65    1.55 
   2   1   2  101.55    1.53 
   2  -1  -2  105.74    1.51 
  -2  -1   2  105.06    1.55 
  -2  -1   2  103.08    1.62 
   2   1   2  105.42    1.54 
  -2   1  -2  107.26    1.63 
  -2  -1   2  103.96    1.48 
  -2   1  -2  106.80    1.54 
   3  -1   2    8.26    0.22 
  -3   1   2    8.19    0.29 
   3   1  -2    8.22    0.26 
   3   1  -2    8.61    0.26 
  -3  -1  -2    7.90    0.28 
  -3  -1  -2    8.24    0.22 
  -3   1   2    7.86    0.18 
   3  -1   2    8.22    0.28 
  -3   1  -2    8.14    0.23 
   3   1   2    7.98    0.26 
  -3  -1   2    8.15    0.18 
   3  -1  -2    7.96    0.24 
  -3  -1   2    8.03    0.29 
   3  -1  -2    7.54    0.27 
   3   1   2    7.61    0.25 
  -3   1  -2    8.19    0.29 
  -4   1   2   42.51    0.69 
   4   1  -2   42.84    0.84 
   4  -1   2   45.85    0.89 
  -4   1   2   42.20    0.90 
  -4  -1  -2   44.19    0.91 
   4  -1   2   42.57    0.76 
   4   1  -2   44.37    0.84 
  -4  -1  -2   43.22    0.76 
   4  -1  -2   43.06    0.87 
   4   1   2   43.16    0.84 
   4  -1  -2   41.88    0.79 
  -4   1  -2   43.60    0.91 
  -4   1  -2   43.52    0.76 
   4   1   2   43.23    0.82 
  -4  -1   2   42.19    0.69 
  -4  -1   2   44.13    0.91 
   5  -1   2   12.23    0.43 
   5   1  -2   13.02    0.43 
  -5  -1  -2   12.66    0.46 
  -5   1   2   12.69    0.46 
  -5  -1  -2   12.30    0.33 
   5   1  -2   13.06    0.42 
   5  -1   2   12.02    0.36 
  -5   1  -2   12.44    0.33 
   5  -1  -2   12.85    0.39 
   5  -1  -2   12.16    0.43 
  -5  -1   2   12.10    0.46 
  -5   1  -2   12.94    0.47 
   5   1   2   11.84    0.39 
   5   1   2   12.50    0.41 
   6  -1   2    1.66    0.22 
   6   1  -2    1.76    0.20 
   6  -1   2    1.77    0.19 
  -6   1   2    1.89    0.25 
   6   1  -2    1.56    0.20 
  -6  -1  -2    1.55    0.22 
   6   1   2    1.53    0.18 
   6   1   2    1.62    0.21 
   6  -1  -2    1.63    0.21 
   6  -1  -2    1.83    0.20 
  -6  -1   2    1.89    0.24 
  -6   1  -2    1.82    0.24 
   7   1  -2    1.66    0.23 
  -7   1   2    1.48    0.24 
   7   1  -2    1.44    0.23 
  -7  -1  -2    1.44    0.25 
   7  -1   2    1.77    0.25 
   7   1   2    1.53    0.22 
  -7  -1   2    1.56    0.25 
   7   1   2    1.71    0.22 
  -7   1  -2    1.78    0.27 
   7  -1  -2    1.88    0.22 
   7  -1  -2    1.90    0.26 
   8   1  -2    1.82    0.26 
  -8   1   2    1.63    0.28 
   8  -1   2    1.47    0.25 
  -8  -1  -2    1.82    0.31 
   8   1  -2    1.58    0.26 
  -8   1  -2    2.33    0.34 
   8   1   2    2.07    0.29 
   8  -1  -2    1.90    0.29 
  -8  -1   2    2.10    0.31 
  -9   1   2    3.43    0.43 
  -9  -1  -2    2.27    0.36 
   9  -1   2    3.20    0.37 
   9   1  -2    3.47    0.38 
   9   1   2    3.22    0.37 
   9  -1  -2    3.09    0.37 
  -9  -1   2    3.42    0.42 
  -9   1  -2    3.10    0.42 
   0   2  -2  251.29    3.37 
   0   2   2  248.51    3.49 
   0   2   2  249.67    3.44 
   0  -2   2  250.78    3.42 
   0  -2  -2  249.54    3.52 
   0  -2   2  253.66    3.55 
   0   2  -2  247.38    3.49 
   0   2   2  249.36    3.39 
  -1   2   2  962.17   12.92 
   1   2  -2  953.94   12.98 
  -1   2   2  962.54   13.42 
  -1   2   2  953.19   13.21 
  -1  -2  -2  905.67   13.48 
  -1  -2  -2  934.61   13.31 
  -1   2   2  959.08   13.12 
   1   2  -2  941.26   13.27 
   1  -2   2  938.25   13.13 
  -1   2  -2  940.44   13.26 
   1   2   2  963.19   12.90 
  -1  -2   2 1000.00   13.00 
  -1   2  -2  982.30   13.47 
  -1   2  -2  993.02   12.72 
  -1  -2   2  918.39   13.47 
   1   2   2  960.35   12.97 
   2   2  -2   59.77    0.99 
  -2   2   2   60.17    0.94 
  -2  -2  -2   61.97    0.97 
  -2  -2  -2   61.35    1.02 
   2  -2   2   60.25    1.00 
  -2   2   2   61.61    1.01 
  -2   2   2   62.37    1.03 
   2  -2   2   60.73    0.87 
   2   2  -2   60.92    0.93 
  -2  -2   2   61.32    0.94 
  -2   2  -2   61.56    1.04 
   2   2   2   59.29    0.98 
   2   2   2   60.84    0.93 
   2  -2  -2   61.07    0.93 
  -2  -2   2   61.18    1.04 
  -2   2  -2   58.89    0.97 
   3  -2   2    2.07    0.10 
   3  -2   2    2.24    0.16 
  -3  -2  -2    1.84    0.15 
   3   2  -2    1.57    0.12 
  -3   2   2    1.89    0.16 
   3   2  -2    1.99    0.15 
  -3  -2  -2    2.21    0.13 
  -3   2   2    1.92    0.11 
  -3  -2   2    1.80    0.15 
  -3   2  -2    2.05    0.18 
  -3   2  -2    2.01    0.13 
  -3  -2   2    1.96    0.10 
   3  -2  -2    2.01    0.15 
   3   2   2    1.89    0.13 
   3  -2  -2    2.04    0.12 
   3   2   2    1.92    0.14 
   4   2  -2    7.67    0.31 
   4   2  -2    8.74    0.30 
  -4   2   2    8.64    0.34 
  -4   2   2    8.12    0.23 
  -4  -2  -2    9.02    0.34 
  -4  -2  -2    8.38    0.26 
   4  -2   2    8.12    0.25 
   4  -2   2    8.55    0.33 
  -4  -2   2    8.82    0.35 
  -4  -2   2    8.59    0.23 
  -4   2  -2    8.14    0.26 
   4  -2  -2    8.36    0.33 
  -4   2  -2    8.72    0.35 
   4  -2  -2    8.05    0.27 
   4   2   2    8.12    0.29 
   4   2   2    8.95    0.32 
  -5  -2  -2    0.87    0.11 
   5  -2   2    0.67    0.11 
   5   2  -2    0.86    0.15 
   5  -2   2    0.53    0.13 
  -5   2   2    1.13    0.18 
   5   2  -2    0.53    0.12 
  -5  -2  -2    0.72    0.16 
   5  -2  -2    0.51    0.12 
  -5  -2   2    0.81    0.16 
   5   2   2    0.50    0.12 
   5   2   2    0.56    0.11 
   5  -2  -2    0.65    0.12 
  -5   2  -2    0.87    0.11 
  -5   2  -2    0.65    0.15 
   6   2  -2    4.04    0.27 
  -6   2   2    3.77    0.30 
  -6  -2  -2    3.77    0.31 
   6   2  -2    3.66    0.27 
   6  -2   2    3.65    0.28 
  -6  -2   2    3.57    0.34 
   6   2   2    3.66    0.26 
   6   2   2    3.89    0.26 
   6  -2  -2    3.61    0.28 
   6  -2  -2    3.92    0.24 
  -6   2  -2    3.84    0.30 
   7   2  -2    5.44    0.35 
   7   2  -2    6.30    0.36 
  -7  -2  -2    5.67    0.39 
  -7   2   2    6.51    0.41 
   7  -2   2    5.79    0.37 
   7   2   2    5.85    0.35 
  -7  -2   2    5.93    0.40 
  -7   2  -2    6.25    0.41 
   7  -2  -2    6.04    0.39 
   7   2   2    5.46    0.34 
  -8  -2  -2    1.68    0.29 
   8   2  -2    1.49    0.24 
   8   2  -2    1.55    0.24 
   8  -2   2    2.16    0.31 
  -8   2   2    1.36    0.26 
  -8   2  -2    1.42    0.28 
   8   2   2    1.24    0.22 
   8  -2  -2    1.31    0.26 
  -8  -2   2    1.49    0.29 
   8   2   2    1.84    0.26 
  -9   2   2    2.93    0.42 
   9  -2   2    2.86    0.37 
  -9  -2  -2    2.85    0.39 
  -9   2  -2    3.06    0.41 
   9  -2  -2    2.68    0.37 
  -9  -2   2    2.95    0.39 
   0  -3   2   -0.01    0.02 
   0  -3  -2    0.02    0.04 
   0   3   2    0.04    0.05 
   0  -3   2    0.03    0.05 
   0   3  -2    0.02    0.05 
   0   3   2    0.03    0.05 
   0   3  -2    0.03    0.04 
   0   3   2   -0.01    0.03 
  -1  -3  -2    1.43    0.10 
  -1   3   2    1.26    0.11 
   1   3  -2    1.59    0.11 
   1  -3   2    1.53    0.10 
   1   3  -2    1.38    0.10 
  -1   3   2    1.40    0.10 
  -1   3   2    1.50    0.10 
  -1   3   2    1.48    0.09 
   1   3   2    1.29    0.10 
   1   3   2    1.36    0.05 
   1   3   2    1.26    0.10 
  -1   3  -2    1.29    0.12 
  -1  -3   2    1.47    0.12 
  -1   3  -2    1.65    0.12 
  -1   3  -2    1.38    0.07 
  -1  -3   2    1.40    0.05 
   2  -3   2   14.55    0.26 
  -2  -3  -2   14.57    0.37 
  -2   3   2   14.23    0.36 
   2   3  -2   14.51    0.33 
  -2   3   2   14.42    0.38 
   2  -3   2   14.36    0.36 
  -2   3   2   14.43    0.34 
   2   3  -2   14.62    0.37 
  -2  -3  -2   14.51    0.35 
   2   3   2   14.16    0.36 
  -2  -3   2   15.56    0.39 
   2  -3  -2   14.59    0.36 
   2   3   2   14.58    0.28 
   2  -3  -2   14.17    0.31 
  -2  -3   2   14.32    0.29 
  -2   3  -2   15.35    0.36 
  -2   3  -2   14.38    0.39 
  -3   3   2    0.36    0.09 
  -3   3   2    0.32    0.07 
   3   3  -2    0.22    0.06 
   3   3  -2    0.34    0.10 
  -3  -3  -2    0.43    0.08 
  -3  -3  -2    0.51    0.12 
   3  -3   2    0.26    0.05 
   3  -3   2    0.27    0.09 
  -3   3  -2    0.23    0.07 
  -3  -3   2    0.61    0.13 
  -3   3  -2    0.37    0.11 
  -3  -3   2    0.28    0.06 
   3  -3  -2    0.29    0.06 
   3  -3  -2    0.22    0.09 
   3   3   2    0.33    0.07 
   3   3   2    0.45    0.10 
  -4  -3  -2   17.52    0.43 
   4  -3   2   17.68    0.51 
  -4   3   2   17.79    0.52 
   4   3  -2   17.17    0.43 
   4  -3   2   18.32    0.38 
  -4   3   2   17.91    0.40 
  -4  -3  -2   16.71    0.51 
   4   3  -2   17.96    0.50 
   4   3   2   17.50    0.49 
  -4   3  -2   17.30    0.43 
  -4  -3   2   18.28    0.40 
   4   3   2   17.51    0.43 
  -4   3  -2   17.96    0.53 
   4  -3  -2   17.02    0.50 
  -4  -3   2   17.33    0.52 
   4  -3  -2   17.39    0.42 
   5   3  -2    1.16    0.15 
   5   3  -2    1.36    0.19 
  -5  -3  -2    1.48    0.15 
  -5   3   2    1.10    0.19 
   5  -3   2    1.19    0.18 
  -5  -3  -2    1.44    0.20 
  -5  -3   2    1.18    0.20 
   5  -3  -2    1.26    0.14 
  -5   3  -2    1.03    0.18 
   5  -3  -2    1.25    0.18 
  -5   3  -2    1.54    0.15 
   5   3   2    0.99    0.15 
   5   3   2    1.33    0.15 
  -6  -3  -2   16.60    0.60 
   6   3  -2   15.68    0.55 
   6   3  -2   15.50    0.50 
   6  -3   2   15.91    0.57 
  -6   3   2   15.93    0.59 
   6  -3  -2   15.61    0.57 
  -6   3  -2   15.79    0.60 
   6   3   2   14.90    0.49 
   6   3   2   14.94    0.52 
  -6  -3   2   15.67    0.59 
   7   3  -2    3.06    0.31 
   7  -3   2    3.34    0.33 
  -7   3   2    3.39    0.36 
  -7  -3  -2    4.07    0.39 
   7   3  -2    3.15    0.29 
   7   3   2    2.75    0.27 
  -7   3  -2    2.70    0.33 
  -7  -3   2    3.17    0.35 
   7  -3  -2    2.92    0.31 
   7   3   2    2.66    0.28 
  -8   3   2    0.23    0.17 
  -8  -3  -2    0.12    0.18 
   8  -3   2    0.32    0.19 
   8   3  -2    0.18    0.17 
   8   3   2    0.22    0.15 
  -8  -3   2    0.21    0.18 
   8  -3  -2    0.23    0.16 
  -8   3  -2   -0.11    0.17 
  -9   3   2   -0.11    0.18 
   9  -3   2    0.24    0.18 
  -9  -3  -2    0.21    0.20 
   9   3  -2    0.37    0.20 
  -9  -3   2    0.34    0.23 
  -9   3  -2   -0.08    0.19 
   9  -3  -2    0.07    0.16 
   0   4  -2    0.27    0.06 
   0  -4   2    0.22    0.07 
   0  -4  -2    0.28    0.07 
   0   4   2    0.21    0.06 
   0  -4   2    0.19    0.04 
   0   4  -2    0.12    0.06 
   0   4   2    0.07    0.06 
   0   4   2    0.21    0.04 
  -1   4   2    2.77    0.15 
  -1   4   2    2.87    0.13 
   1  -4   2    2.46    0.12 
   1   4  -2    2.92    0.15 
  -1   4   2    2.47    0.15 
  -1   4   2    2.90    0.13 
  -1  -4  -2    3.24    0.16 
   1   4  -2    2.80    0.15 
  -1   4  -2    2.69    0.16 
  -1  -4   2    3.01    0.16 
   1   4   2    2.54    0.15 
  -1   4  -2    2.91    0.11 
   1  -4  -2    2.88    0.13 
  -1   4  -2    2.76    0.17 
   1   4   2    2.65    0.15 
   2   4  -2   11.94    0.32 
  -2  -4  -2   12.06    0.34 
  -2   4   2   11.84    0.29 
   2   4  -2   11.71    0.23 
   2   4  -2   11.99    0.35 
  -2  -4  -2   11.97    0.35 
  -2   4   2   12.05    0.36 
   2  -4   2   11.34    0.33 
  -2   4   2   11.60    0.33 
  -2   4  -2   12.17    0.37 
   2  -4  -2   11.49    0.33 
  -2  -4   2   12.52    0.37 
  -2   4  -2   11.98    0.34 
   2   4   2   11.69    0.35 
   2   4   2   11.63    0.23 
  -2   4  -2   11.42    0.24 
   2   4   2   11.36    0.33 
   3  -4   2   55.36    1.03 
   3   4  -2   54.91    1.02 
   3  -4   2   55.70    0.85 
  -3  -4  -2   56.25    0.99 
   3   4  -2   55.07    0.95 
   3   4  -2   55.02    0.89 
  -3   4   2   54.74    1.06 
  -3  -4  -2   56.14    1.06 
  -3   4   2   55.72    0.97 
   3   4   2   54.35    0.88 
  -3   4  -2   55.33    1.07 
   3  -4  -2   54.02    1.02 
  -3  -4   2   55.87    1.08 
  -3   4  -2   55.91    1.00 
   3  -4  -2   55.50    0.91 
   3   4   2   55.13    1.03 
   4   4  -2    0.03    0.05 
   4  -4   2    0.11    0.09 
   4  -4   2    0.06    0.05 
   4   4  -2    0.04    0.09 
  -4  -4  -2   -0.02    0.06 
  -4   4   2   -0.06    0.07 
  -4  -4  -2   -0.01    0.09 
  -4   4   2    0.08    0.06 
  -4   4  -2    0.00    0.08 
   4   4   2    0.13    0.06 
   4   4   2    0.05    0.09 
   4  -4  -2   -0.08    0.07 
  -4  -4   2    0.06    0.06 
  -4  -4   2   -0.07    0.08 
  -4   4  -2   -0.06    0.05 
   4  -4  -2    0.07    0.06 
   5   4  -2    0.11    0.10 
  -5  -4  -2    0.23    0.13 
   5  -4   2    0.16    0.11 
  -5  -4  -2    0.07    0.07 
   5   4  -2    0.03    0.08 
  -5   4   2    0.17    0.11 
  -5  -4   2    0.13    0.12 
   5  -4  -2    0.00    0.07 
  -5   4  -2    0.12    0.13 
   5  -4  -2    0.24    0.12 
   5   4   2    0.12    0.10 
  -5   4  -2    0.11    0.08 
   5   4   2   -0.06    0.06 
  -6  -4  -2   21.67    0.71 
   6   4  -2   23.98    0.71 
   6  -4   2   23.14    0.72 
  -6   4   2   22.45    0.73 
   6   4   2   22.63    0.68 
   6  -4  -2   22.94    0.71 
  -6  -4   2   21.77    0.72 
  -6   4  -2   23.02    0.75 
  -7   4   2    3.56    0.36 
   7  -4   2    3.66    0.36 
  -7  -4  -2    3.81    0.39 
   7   4  -2    3.48    0.34 
   7   4   2    3.82    0.30 
   7  -4  -2    3.01    0.33 
  -7  -4   2    3.71    0.39 
  -7   4  -2    3.52    0.37 
   8  -4   2    0.36    0.18 
   8   4  -2    0.16    0.17 
  -8  -4  -2    0.22    0.20 
  -8   4   2    0.28    0.20 
   8   4   2    0.28    0.16 
  -8  -4   2    0.01    0.14 
  -8   4  -2    0.30    0.22 
   8  -4  -2    0.43    0.18 
   9   4  -2    1.05    0.25 
  -9  -4  -2    0.89    0.27 
   0   5  -2   -0.03    0.06 
   0  -5  -2    0.02    0.06 
   0   5   2    0.11    0.06 
   0   5   2   -0.04    0.05 
   0  -5   2   -0.04    0.03 
   0  -5   2    0.03    0.06 
   0  -5  -2    0.02    0.03 
   0   5  -2   -0.03    0.04 
   1  -5   2    4.54    0.22 
   1   5  -2    4.54    0.20 
   1  -5   2    4.92    0.18 
  -1  -5  -2    4.64    0.21 
   1   5  -2    4.96    0.22 
  -1   5   2    4.72    0.22 
  -1   5   2    4.95    0.19 
   1   5   2    4.81    0.21 
   1  -5  -2    4.91    0.18 
  -1   5  -2    4.73    0.23 
   1  -5  -2    4.66    0.22 
   1   5   2    4.74    0.23 
  -1   5  -2    4.97    0.17 
  -1  -5   2    4.59    0.23 
  -2  -5  -2    0.16    0.08 
   2   5  -2    0.20    0.03 
   2  -5   2    0.17    0.07 
   2   5  -2    0.20    0.09 
  -2   5   2    0.22    0.07 
   2   5  -2    0.22    0.08 
  -2   5   2    0.16    0.06 
  -2   5   2    0.16    0.09 
   2   5   2    0.22    0.08 
  -2  -5   2    0.19    0.08 
   2  -5  -2    0.17    0.07 
  -2   5  -2    0.18    0.05 
  -2   5  -2    0.21    0.09 
   2   5   2    0.30    0.09 
  -2   5  -2    0.23    0.08 
  -3  -5  -2  101.92    1.74 
  -3   5   2  101.39    1.76 
   3   5  -2  102.43    1.49 
   3  -5   2  103.32    1.69 
  -3   5   2  103.18    1.66 
   3   5  -2  100.11    1.69 
   3  -5   2  102.93    1.48 
   3   5  -2  101.38    1.64 
  -3  -5  -2   98.65    1.66 
  -3  -5   2  100.28    1.76 
  -3   5  -2  103.70    1.78 
   3   5   2   99.60    1.48 
   3   5   2  103.31    1.69 
   3  -5  -2  100.28    1.54 
   3  -5  -2  103.07    1.69 
  -3   5  -2  101.26    1.68 
  -4  -5  -2    0.54    0.14 
   4   5  -2    0.46    0.13 
  -4   5   2    0.72    0.15 
  -4   5   2    0.49    0.11 
  -4  -5  -2    0.98    0.14 
   4  -5   2    0.31    0.11 
  -4  -5   2    0.53    0.14 
  -4   5  -2    0.49    0.11 
   4   5   2    0.73    0.14 
  -4   5  -2    0.36    0.13 
   4  -5  -2    0.33    0.11 
   4  -5  -2    0.53    0.09 
  -4  -5   2    0.52    0.10 
  -5   5   2    6.54    0.38 
   5   5  -2    6.88    0.35 
  -5  -5  -2    6.65    0.30 
  -5  -5  -2    6.71    0.36 
   5  -5   2    6.22    0.34 
  -5   5  -2    6.98    0.30 
  -5   5  -2    6.53    0.38 
  -5  -5   2    5.79    0.35 
   5  -5  -2    7.07    0.37 
   5   5   2    6.78    0.35 
   6  -5   2    2.43    0.29 
   6   5  -2    2.54    0.28 
  -6   5   2    2.68    0.30 
  -6  -5  -2    2.11    0.27 
   6  -5  -2    2.78    0.29 
   6   5   2    2.23    0.27 
  -6  -5   2    2.52    0.30 
  -6   5  -2    2.90    0.33 
  -7   5   2    1.89    0.29 
  -7  -5  -2    1.51    0.26 
   7   5  -2    2.29    0.30 
   7  -5   2    2.29    0.31 
   7  -5  -2    2.05    0.28 
  -7  -5   2    1.73    0.29 
   7   5   2    2.21    0.28 
  -7   5  -2    2.21    0.30 
  -8   5   2    0.29    0.20 
  -8  -5  -2    0.45    0.20 
   8  -5   2    0.23    0.17 
   8   5  -2    0.28    0.19 
   8   5   2    0.40    0.19 
  -8   5  -2    0.00    0.16 
  -8  -5   2    0.28    0.18 
   8  -5  -2    0.26    0.19 
   0  -6   2    7.38    0.18 
   0  -6   2    7.17    0.29 
   0   6  -2    7.31    0.25 
   0   6  -2    7.37    0.30 
   0   6   2    7.09    0.26 
   0   6   2    6.72    0.28 
   0  -6  -2    7.34    0.18 
   0  -6  -2    6.80    0.28 
  -1   6   2   30.77    0.62 
   1   6  -2   31.36    0.70 
   1  -6   2   31.31    0.60 
   1   6  -2   31.65    0.66 
  -1  -6  -2   32.48    0.70 
   1  -6   2   32.69    0.72 
  -1   6   2   31.34    0.70 
  -1   6  -2   31.89    0.60 
   1  -6  -2   32.84    0.71 
  -1  -6   2   31.92    0.72 
   1   6   2   31.73    0.68 
   1   6   2   30.56    0.70 
  -1   6  -2   32.40    0.72 
   1  -6  -2   31.44    0.60 
  -2   6   2    1.44    0.16 
   2  -6   2    1.21    0.13 
   2   6  -2    1.15    0.15 
  -2  -6  -2    1.07    0.14 
  -2   6   2    0.88    0.10 
   2   6  -2    1.27    0.15 
  -2   6   2    1.26    0.16 
   2  -6  -2    1.20    0.13 
  -2  -6   2    0.96    0.15 
   2   6   2    1.23    0.16 
  -2   6  -2    1.17    0.10 
  -2   6  -2    1.09    0.15 
  -2   6  -2    1.23    0.16 
   2   6   2    0.96    0.13 
  -3  -6  -2   25.58    0.66 
  -3   6   2   25.82    0.62 
  -3   6   2   23.64    0.65 
   3   6  -2   24.39    0.60 
  -3  -6  -2   24.91    0.62 
   3   6  -2   24.90    0.64 
   3  -6   2   25.89    0.62 
   3  -6  -2   24.64    0.61 
  -3   6  -2   25.08    0.68 
  -3   6  -2   25.94    0.64 
  -3  -6   2   26.08    0.68 
   3  -6  -2   25.25    0.53 
   3   6   2   24.81    0.64 
  -4   6   2   17.48    0.58 
   4  -6   2   17.42    0.54 
  -4  -6  -2   18.19    0.58 
   4   6  -2   18.05    0.57 
  -4   6   2   18.20    0.51 
  -4  -6  -2   17.68    0.52 
  -4   6  -2   17.29    0.52 
   4   6   2   17.70    0.56 
  -4  -6   2   17.47    0.49 
  -4  -6   2   18.64    0.59 
   4  -6  -2   18.24    0.55 
  -4   6  -2   17.64    0.59 
  -5  -6  -2    9.32    0.37 
  -5   6   2    9.47    0.46 
   5   6  -2    9.52    0.43 
  -5  -6  -2    9.98    0.46 
   5  -6   2   10.34    0.45 
   5   6   2    9.36    0.43 
  -5  -6   2    9.76    0.47 
  -5   6  -2    9.28    0.45 
   5  -6  -2    9.00    0.42 
  -5   6  -2    9.86    0.39 
   6  -6   2    5.69    0.38 
  -6  -6  -2    5.46    0.37 
  -6   6   2    4.92    0.36 
   6   6  -2    6.01    0.38 
   6  -6  -2    5.64    0.37 
  -6  -6   2    5.29    0.40 
  -6   6  -2    5.32    0.38 
   6   6   2    5.29    0.35 
  -7   6   2    0.27    0.17 
   7   6  -2    0.11    0.15 
  -7  -6  -2    0.03    0.14 
   7  -6   2    0.29    0.17 
  -7  -6   2    0.44    0.20 
  -7   6  -2    0.05    0.17 
   7   6   2    0.26    0.17 
   7  -6  -2    0.32    0.17 
  -8  -6  -2   -0.17    0.15 
   8   6  -2    0.07    0.16 
  -8   6   2   -0.12    0.17 
   8  -6   2    0.11    0.16 
   8   6   2    0.12    0.17 
   8  -6  -2    0.17    0.18 
  -8  -6   2    0.08    0.17 
  -8   6  -2    0.26    0.20 
   0   7   2    0.01    0.06 
   0  -7   2   -0.03    0.07 
   0  -7  -2    0.00    0.03 
   0  -7   2    0.04    0.04 
   0   7   2    0.04    0.08 
   0  -7  -2   -0.03    0.07 
   0   7  -2    0.02    0.08 
   0   7  -2    0.14    0.07 
   1   7  -2    0.01    0.06 
  -1  -7  -2    0.13    0.08 
   1  -7   2    0.07    0.08 
   1   7  -2    0.00    0.07 
  -1   7   2    0.03    0.09 
   1  -7   2    0.07    0.05 
  -1   7   2    0.01    0.05 
  -1   7  -2    0.02    0.08 
   1   7   2    0.05    0.08 
   1  -7  -2    0.13    0.08 
   1   7   2    0.11    0.07 
   1  -7  -2    0.04    0.05 
  -1  -7   2   -0.02    0.08 
  -1   7  -2    0.03    0.06 
  -2   7   2    0.83    0.14 
  -2   7   2    0.97    0.12 
   2   7  -2    1.09    0.15 
  -2  -7  -2    1.04    0.15 
   2  -7   2    1.03    0.13 
  -2   7   2    1.36    0.18 
   2  -7   2    1.16    0.17 
   2   7  -2    1.22    0.16 
   2  -7  -2    1.06    0.16 
  -2  -7   2    1.10    0.16 
   2   7   2    1.03    0.15 
  -2   7  -2    1.02    0.11 
  -2   7  -2    1.03    0.16 
   2  -7  -2    1.02    0.13 
   2   7   2    0.97    0.15 
  -3   7   2    0.76    0.14 
   3   7  -2    0.76    0.14 
   3  -7   2    0.81    0.14 
  -3   7   2    0.52    0.10 
  -3  -7  -2    1.10    0.17 
   3   7  -2    0.82    0.16 
  -3  -7  -2    0.75    0.16 
  -3   7   2    0.67    0.16 
   3   7   2    0.81    0.16 
  -3   7  -2    0.77    0.15 
   3  -7  -2    0.77    0.13 
  -3   7  -2    0.94    0.16 
  -3  -7   2    0.95    0.18 
  -4  -7  -2    2.08    0.22 
   4   7  -2    1.96    0.24 
  -4  -7  -2    1.46    0.21 
  -4   7   2    1.75    0.23 
   4  -7   2    1.45    0.19 
  -4   7   2    1.40    0.18 
   4  -7  -2    1.81    0.21 
   4   7   2    1.55    0.22 
  -4  -7   2    1.42    0.22 
  -4   7  -2    1.76    0.21 
  -4  -7   2    1.68    0.19 
  -4   7  -2    1.96    0.24 
  -5  -7  -2    9.65    0.47 
  -5  -7  -2    9.79    0.41 
   5  -7   2   10.03    0.45 
   5   7  -2   10.04    0.46 
  -5   7   2    9.94    0.48 
  -5  -7   2    9.48    0.49 
  -5   7  -2   10.61    0.51 
   5   7   2   10.39    0.47 
   5  -7  -2    9.40    0.44 
  -5   7  -2    9.04    0.40 
  -6   7   2    0.11    0.15 
   6   7  -2   -0.09    0.12 
   6  -7   2    0.33    0.16 
  -6  -7  -2    0.01    0.13 
   6  -7  -2    0.05    0.14 
  -6  -7   2    0.22    0.17 
   6   7   2    0.10    0.15 
  -6   7  -2    0.23    0.15 
   7  -7   2   -0.12    0.12 
  -7  -7  -2    0.01    0.16 
  -7   7   2   -0.09    0.16 
   7   7  -2    0.13    0.16 
  -7   7  -2   -0.04    0.14 
   7  -7  -2   -0.16    0.14 
  -7  -7   2   -0.05    0.15 
   7   7   2    0.02    0.16 
  -8   7   2    0.36    0.24 
   8   7  -2    0.16    0.18 
   8  -7   2    0.24    0.19 
  -8  -7  -2    0.02    0.19 
  -8   7  -2    0.41    0.22 
   8   7   2    0.44    0.22 
   8  -7  -2    0.55    0.20 
  -8  -7   2    0.23    0.18 
   0   8  -2    0.92    0.13 
   0  -8   2    0.82    0.15 
   0   8   2    0.74    0.15 
   0   8   2    0.94    0.14 
   0   8  -2    0.93    0.17 
   0  -8  -2    0.82    0.15 
  -1   8   2    0.07    0.09 
   1   8  -2    0.36    0.12 
   1  -8   2    0.24    0.12 
   1  -8   2    0.08    0.06 
   1   8  -2    0.41    0.11 
  -1  -8  -2    0.03    0.09 
  -1   8   2    0.03    0.07 
   1   8   2    0.08    0.09 
   1   8   2    0.14    0.09 
  -1   8  -2    0.30    0.11 
  -1  -8   2    0.00    0.09 
   1  -8  -2    0.03    0.09 
  -1   8  -2    0.23    0.08 
   1  -8  -2    0.04    0.05 
  -2  -8  -2    8.28    0.38 
   2   8  -2    8.67    0.36 
  -2   8   2    8.39    0.31 
  -2   8   2    8.64    0.38 
   2  -8   2    8.04    0.39 
   2  -8   2    9.07    0.32 
   2   8  -2    9.00    0.38 
  -2  -8   2    8.61    0.39 
   2  -8  -2    8.85    0.32 
   2   8   2    8.35    0.36 
  -2   8  -2    8.84    0.39 
   2  -8  -2    9.38    0.39 
   2   8   2    8.98    0.39 
   3   8  -2    0.11    0.11 
  -3   8   2    0.22    0.12 
  -3   8   2    0.02    0.11 
  -3  -8  -2   -0.08    0.09 
   3   8  -2    0.05    0.10 
  -3  -8  -2    0.24    0.12 
   3  -8   2   -0.01    0.08 
   3   8   2   -0.07    0.09 
  -3   8  -2   -0.04    0.09 
  -3   8  -2    0.07    0.11 
  -3  -8   2    0.09    0.10 
   3  -8  -2    0.02    0.08 
  -4   8   2    3.44    0.27 
  -4  -8  -2    3.79    0.28 
   4   8  -2    3.51    0.28 
  -4  -8  -2    2.97    0.30 
   4  -8   2    2.94    0.27 
  -4   8   2    3.27    0.32 
  -4   8  -2    2.94    0.31 
  -4  -8   2    3.49    0.26 
  -4  -8   2    2.96    0.31 
   4  -8  -2    3.39    0.26 
   4   8   2    3.05    0.30 
  -4   8  -2    3.22    0.27 
   5   8  -2    7.49    0.42 
  -5  -8  -2    7.14    0.42 
   5  -8   2    7.57    0.40 
  -5   8   2    7.27    0.44 
  -5  -8  -2    7.45    0.39 
  -5   8  -2    7.17    0.45 
  -5  -8   2    8.08    0.45 
   5  -8  -2    7.80    0.41 
   5   8   2    7.63    0.42 
  -5   8  -2    7.41    0.39 
  -6   8   2   10.58    0.56 
   6  -8   2   10.64    0.51 
  -6  -8  -2    9.98    0.53 
   6   8  -2   11.65    0.56 
  -6  -8   2   10.39    0.54 
  -6   8  -2   10.79    0.57 
   6  -8  -2   11.17    0.54 
   6   8   2   11.67    0.55 
  -7  -8  -2   -0.05    0.17 
   7   8  -2    0.10    0.15 
  -7   8   2    0.05    0.16 
   7  -8   2    0.25    0.16 
  -7  -8   2   -0.15    0.16 
  -7   8  -2   -0.12    0.15 
   7   8   2   -0.16    0.15 
   7  -8  -2    0.03    0.16 
   0   9   2    0.24    0.12 
   0   9   2   -0.01    0.08 
   0   9  -2   -0.09    0.07 
   0  -9   2    0.07    0.11 
   0   9  -2   -0.04    0.10 
   0  -9  -2    0.03    0.09 
  -1  -9  -2    0.37    0.13 
  -1   9   2    0.57    0.12 
   1   9  -2    0.23    0.12 
   1  -9   2    0.52    0.14 
   1   9  -2    0.55    0.13 
  -1   9   2    0.43    0.14 
  -1  -9   2    0.37    0.14 
   1   9   2    0.59    0.14 
   1   9   2    0.77    0.17 
  -1   9  -2    0.72    0.17 
   1  -9  -2    0.55    0.14 
  -1   9  -2    0.50    0.11 
   2  -9   2   19.90    0.65 
  -2   9   2   20.17    0.63 
  -2  -9  -2   20.16    0.63 
   2   9  -2   19.36    0.59 
   2   9  -2   19.60    0.63 
   2   9   2   19.69    0.63 
   2   9   2   18.61    0.59 
   2  -9  -2   19.68    0.63 
  -2  -9   2   20.22    0.65 
  -2   9  -2   19.40    0.63 
   3  -9   2    8.29    0.36 
   3   9  -2    8.06    0.40 
   3  -9   2    7.65    0.41 
   3   9  -2    8.32    0.40 
  -3   9   2    8.51    0.41 
  -3  -9  -2    8.35    0.41 
  -3  -9  -2    8.09    0.41 
   3   9   2    7.89    0.40 
   3  -9  -2    8.51    0.43 
  -3   9  -2    8.28    0.41 
   3  -9  -2    7.95    0.36 
  -3  -9   2    8.44    0.43 
   3   9   2    7.34    0.39 
  -4  -9  -2    0.09    0.12 
   4   9  -2   -0.15    0.11 
   4  -9   2    0.23    0.12 
  -4   9   2    0.12    0.13 
  -4  -9  -2   -0.02    0.13 
  -4   9   2    0.15    0.13 
  -4  -9   2   -0.04    0.11 
  -4  -9   2    0.17    0.12 
   4   9   2    0.21    0.15 
   4  -9  -2    0.03    0.11 
  -4   9  -2   -0.11    0.10 
  -4   9  -2    0.17    0.15 
   5   9  -2    0.04    0.15 
   5  -9   2    0.30    0.15 
  -5  -9  -2    0.11    0.14 
  -5  -9  -2    0.11    0.13 
  -5   9   2    0.28    0.16 
  -5  -9   2    0.27    0.16 
   5   9   2    0.15    0.13 
   5  -9  -2    0.21    0.15 
  -5   9  -2    0.11    0.14 
  -5   9  -2    0.15    0.13 
  -6   9   2    3.94    0.41 
   6  -9   2    3.86    0.38 
   6   9  -2    3.17    0.36 
  -6  -9  -2    4.04    0.40 
  -6   9  -2    3.46    0.39 
  -6  -9   2    3.47    0.39 
   6  -9  -2    3.26    0.36 
   6   9   2    3.52    0.39 
   7  -9   2    3.49    0.40 
  -7   9   2    3.00    0.38 
  -7  -9  -2    3.71    0.44 
   7   9  -2    4.47    0.45 
   7  -9  -2    3.90    0.43 
   7   9   2    3.62    0.40 
  -7  -9   2    3.78    0.44 
  -7   9  -2    2.88    0.39 
   0 -10  -2    2.70    0.28 
   0  10  -2    2.77    0.23 
   0  10   2    2.60    0.25 
   0  10   2    2.64    0.29 
   0  10  -2    2.44    0.27 
   0 -10   2    2.50    0.28 
   1 -10   2    0.28    0.15 
   1  10  -2    0.26    0.14 
  -1  10   2    0.41    0.12 
  -1  10   2    0.12    0.13 
  -1 -10  -2    0.02    0.11 
   1  10  -2    0.10    0.11 
   1  10   2    0.16    0.14 
  -1 -10   2    0.19    0.12 
  -1  10  -2    0.24    0.13 
   1 -10  -2    0.23    0.13 
   1  10   2    0.29    0.13 
   2  10  -2   10.86    0.48 
  -2 -10  -2   10.89    0.48 
   2 -10   2   11.39    0.51 
   2  10  -2   10.04    0.44 
  -2  10   2    9.91    0.47 
   2  10   2    9.89    0.45 
   2 -10  -2   10.33    0.48 
  -2  10  -2   10.70    0.49 
   2  10   2    9.59    0.46 
  -2 -10   2   10.63    0.48 
  -3 -10  -2    4.83    0.35 
  -3  10   2    4.96    0.34 
   3  10  -2    4.41    0.32 
   3 -10   2    5.10    0.36 
  -3 -10  -2    4.41    0.34 
   3  10  -2    5.24    0.35 
   3 -10  -2    4.16    0.34 
   3  10   2    3.94    0.31 
  -3  10  -2    3.85    0.31 
   3  10   2    4.63    0.33 
  -3 -10   2    4.72    0.36 
   4 -10   2    2.87    0.33 
   4  10  -2    3.29    0.33 
  -4 -10  -2    2.93    0.30 
  -4  10   2    2.85    0.32 
  -4 -10  -2    2.99    0.33 
  -4  10   2    3.20    0.32 
   4  10   2    3.32    0.33 
  -4 -10   2    3.83    0.39 
  -4 -10   2    3.34    0.32 
   4 -10  -2    3.31    0.35 
  -4  10  -2    3.78    0.36 
   5 -10   2    0.06    0.14 
  -5  10   2    0.29    0.17 
  -5 -10  -2    0.25    0.16 
   5  10  -2   -0.03    0.14 
   5  10   2    0.40    0.18 
   5 -10  -2    0.32    0.16 
  -5 -10   2    0.11    0.18 
  -5  10  -2    0.20    0.15 
  -5  10  -2    0.20    0.18 
   6 -10   2    0.16    0.17 
  -6 -10  -2    0.21    0.20 
  -6  10   2    0.31    0.19 
   6  10  -2    0.23    0.18 
  -6  10  -2    0.30    0.21 
   6 -10  -2    0.05    0.16 
  -6 -10   2   -0.09    0.15 
   6  10   2    0.14    0.17 
   0  11   2   -0.02    0.10 
   0  11   2    0.10    0.14 
   0  11  -2   -0.07    0.13 
   0 -11   2   -0.11    0.12 
   0 -11  -2    0.06    0.11 
  -1  11   2    7.05    0.42 
   1  11  -2    7.05    0.43 
  -1 -11  -2    6.65    0.39 
   1  11  -2    6.99    0.37 
   1 -11   2    6.90    0.41 
   1  11   2    6.32    0.40 
  -1  11  -2    6.96    0.42 
  -1 -11   2    6.86    0.42 
   1 -11  -2    6.18    0.40 
   1  11   2    6.97    0.37 
  -2  11   2    3.28    0.35 
  -2 -11  -2    2.69    0.30 
   2 -11   2    3.10    0.34 
   2  11  -2    2.00    0.25 
   2  11  -2    2.25    0.28 
   2  11   2    2.97    0.31 
   2  11   2    2.93    0.32 
  -2 -11   2    2.56    0.30 
  -2  11  -2    2.41    0.30 
   2 -11  -2    2.66    0.31 
   3 -11   2    0.35    0.18 
  -3 -11  -2    0.36    0.16 
  -3 -11  -2    0.01    0.13 
   3  11  -2    0.13    0.14 
  -3  11   2    0.32    0.17 
   3  11  -2   -0.15    0.10 
   3 -11  -2    0.21    0.17 
  -3 -11   2   -0.01    0.13 
  -3  11  -2    0.15    0.14 
   3  11   2    0.22    0.14 
   3  11   2    0.20    0.15 
   4  11  -2    5.71    0.40 
  -4 -11  -2    6.35    0.41 
  -4 -11  -2    5.46    0.42 
   4 -11   2    6.29    0.44 
  -4  11   2    6.28    0.41 
  -4 -11   2    6.24    0.40 
   4 -11  -2    5.51    0.42 
  -4 -11   2    5.54    0.43 
  -4  11  -2    6.53    0.43 
   4  11   2    6.00    0.41 
   5 -11   2    1.29    0.27 
  -5 -11  -2    1.23    0.26 
  -5  11   2    1.21    0.25 
   5  11  -2    1.40    0.27 
   5  11   2    1.47    0.29 
  -5  11  -2    1.21    0.24 
  -5 -11   2    1.38    0.30 
   5 -11  -2    1.45    0.27 
  -6 -11  -2    0.03    0.21 
  -6  11   2    0.19    0.20 
   6  11  -2    0.80    0.23 
   6  11   2    0.78    0.25 
  -6 -11   2    0.55    0.23 
  -6  11  -2    1.07    0.29 
   0  12  -2   -0.10    0.15 
   0 -12  -2    0.20    0.14 
   0  12   2    0.18    0.14 
   0 -12   2    0.34    0.17 
   0  12   2    0.08    0.16 
   1  12  -2    0.64    0.19 
   1  12  -2    0.33    0.15 
  -1  12   2    0.47    0.17 
   1 -12   2    0.58    0.19 
  -1 -12  -2    0.55    0.18 
   1  12   2    0.22    0.17 
  -1 -12   2    0.23    0.15 
   1 -12  -2    0.18    0.15 
  -1  12  -2    0.34    0.17 
   1  12   2    0.56    0.16 
   2  12  -2    0.90    0.22 
   2 -12   2    0.88    0.22 
  -2  12   2    1.11    0.22 
  -2 -12  -2    1.76    0.28 
   2  12  -2    1.43    0.23 
   2  12   2    1.11    0.24 
  -2  12  -2    1.20    0.26 
   2 -12  -2    1.04    0.23 
   2  12   2    1.07    0.21 
  -2 -12   2    1.43    0.26 
  -3 -12  -2    1.84    0.28 
   3  12  -2    1.59    0.27 
  -3 -12  -2    1.24    0.24 
   3  12  -2    1.98    0.28 
   3 -12   2    1.37    0.26 
  -3  12   2    1.93    0.29 
  -3  12  -2    1.79    0.29 
   3  12   2    1.68    0.27 
   3 -12  -2    1.65    0.28 
  -3 -12   2    1.76    0.30 
   4 -12   2    2.20    0.32 
  -4  12   2    2.60    0.32 
  -4 -12  -2    1.78    0.28 
  -4 -12  -2    1.70    0.29 
   4  12  -2    2.30    0.32 
  -4 -12   2    2.30    0.31 
  -4 -12   2    2.66    0.36 
  -4  12  -2    2.22    0.32 
   4  12   2    1.62    0.27 
   4 -12  -2    3.02    0.37 
   5 -12   2    1.19    0.28 
  -5 -12  -2    1.36    0.31 
   5  12  -2    0.74    0.24 
  -5  12  -2    0.81    0.25 
   5 -12  -2    1.09    0.27 
   5  12   2    1.39    0.27 
  -5 -12   2    1.40    0.32 
   0 -13  -2    0.13    0.16 
   0 -13   2    0.05    0.17 
   0  13   2    0.02    0.15 
   0  13  -2    0.08    0.16 
  -1 -13  -2    8.66    0.51 
  -1  13   2    9.17    0.52 
   1 -13   2    8.97    0.53 
   1  13  -2    9.33    0.53 
   1  13   2    8.98    0.54 
   1  13   2    8.41    0.46 
   1 -13  -2    8.20    0.51 
  -1 -13   2    8.40    0.50 
  -1  13  -2    9.29    0.55 
   2  13  -2    0.54    0.20 
   2 -13   2    0.41    0.20 
   2  13  -2    0.27    0.16 
  -2  13   2    0.45    0.19 
  -2 -13  -2    0.50    0.18 
   2  13   2    0.47    0.19 
   2 -13  -2    0.31    0.19 
  -2  13  -2    0.46    0.21 
  -2 -13   2    0.72    0.22 
   2  13   2    0.25    0.19 
   3 -13   2   -0.02    0.16 
  -3 -13  -2   -0.05    0.16 
  -3 -13  -2   -0.07    0.15 
   3  13  -2   -0.11    0.15 
   3  13  -2    0.06    0.15 
  -3  13   2    0.11    0.16 
  -3  13  -2   -0.05    0.15 
   3  13   2   -0.10    0.14 
   3 -13  -2   -0.08    0.14 
  -3 -13   2   -0.06    0.15 
   4 -13   2    7.36    0.53 
  -4 -13  -2    7.30    0.50 
  -4 -13  -2    7.17    0.52 
   4  13  -2    7.62    0.49 
  -4  13   2    7.69    0.51 
  -4 -13   2    6.72    0.52 
  -4 -13   2    7.48    0.49 
   4  13   2    6.92    0.48 
  -4  13  -2    8.25    0.53 
   4 -13  -2    7.66    0.53 
   0 -14  -2    5.08    0.43 
   0  14  -2    4.50    0.48 
   0 -14   2    3.89    0.44 
   0  14   2    3.59    0.43 
  -1 -14  -2    4.17    0.43 
   1 -14   2    3.60    0.43 
  -1  14   2    3.51    0.41 
   1  14  -2    3.39    0.41 
   1 -14  -2    3.72    0.40 
  -1  14  -2    3.52    0.42 
   1  14   2    3.13    0.39 
  -1 -14   2    3.71    0.42 
   2  14  -2    0.22    0.21 
  -2  14   2    0.06    0.18 
   2 -14   2    0.30    0.20 
  -2 -14  -2    0.08    0.18 
  -2  14  -2    0.09    0.20 
   2 -14  -2    0.34    0.20 
   2  14   2    0.33    0.20 
   2  14   2    0.10    0.17 
  -2 -14   2    0.36    0.22 
  -1   0   3    0.02    0.03 
   1   0   3    0.24    0.04 
  -1   0   3    0.05    0.03 
  -1   0  -3   -0.02    0.03 
   1   0  -3    0.02    0.03 
  -1   0  -3   -0.03    0.03 
   1   0   3    0.04    0.03 
  -2   0   3   -0.04    0.05 
  -2   0  -3   -0.03    0.04 
   2   0   3    0.02    0.04 
  -2   0   3   -0.02    0.05 
   2   0   3   -0.03    0.05 
   2   0  -3    0.04    0.05 
  -2   0  -3   -0.03    0.05 
  -3   0   3    0.01    0.02 
  -3   0   3   -0.01    0.05 
  -3   0  -3   -0.01    0.07 
   3   0  -3    0.06    0.06 
   3   0   3    0.25    0.08 
  -3   0   3   -0.12    0.06 
   3   0   3   -0.03    0.05 
  -3   0  -3    0.02    0.05 
   4   0   3    0.08    0.08 
  -4   0  -3    0.06    0.06 
  -4   0   3    0.06    0.03 
   4   0  -3    0.08    0.07 
   4   0  -3   -0.24    0.06 
   4   0   3    0.08    0.07 
  -4   0  -3    0.10    0.08 
  -4   0   3    0.17    0.09 
   5   0   3    0.05    0.07 
  -5   0  -3   -0.01    0.05 
   5   0  -3   -0.11    0.06 
   5   0  -3   -0.01    0.08 
   5   0   3    0.02    0.08 
  -5   0   3    0.01    0.09 
  -5   0  -3    0.00    0.09 
   6   0   3   -0.08    0.09 
   6   0  -3   -0.02    0.09 
  -6   0  -3   -0.09    0.09 
  -6   0   3   -0.10    0.11 
   6   0  -3   -0.01    0.09 
   6   0   3    0.05    0.09 
   7   0  -3   -0.03    0.10 
  -7   0  -3    0.05    0.14 
  -7   0   3   -0.12    0.11 
   7   0   3    0.05    0.11 
   7   0  -3   -0.05    0.11 
  -8   0  -3    0.12    0.16 
   8   0  -3    0.17    0.15 
  -8   0   3   -0.04    0.15 
   8   0   3    0.01    0.13 
  -9   0   3    0.20    0.20 
   9   0   3   -0.23    0.15 
   9   0  -3    0.05    0.17 
  -9   0  -3    0.21    0.19 
   0  -1  -3    0.01    0.02 
   0   1   3    0.00    0.02 
   0  -1   3   -0.01    0.02 
   0   1   3    0.03    0.03 
   0  -1  -3   -0.02    0.02 
   0   1  -3   -0.01    0.02 
   0   1  -3    0.00    0.03 
   0  -1   3    0.01    0.02 
   1   1  -3  113.10    1.60 
   1  -1   3  112.02    1.63 
  -1   1   3  116.23    1.59 
   1   1  -3  113.53    1.58 
  -1   1   3  113.78    1.65 
  -1  -1  -3  111.28    1.64 
  -1  -1  -3  113.77    1.63 
  -1   1   3  112.65    1.63 
   1   1   3  115.41    1.60 
   1  -1  -3  110.43    1.58 
  -1   1  -3  113.91    1.63 
   1   1   3  113.45    1.59 
  -1   1  -3  111.43    1.66 
  -1  -1   3  113.56    1.60 
  -1  -1   3  112.67    1.67 
  -2   1   3  259.96    3.70 
   2  -1   3  262.02    3.53 
  -2   1   3  259.98    3.78 
  -2  -1  -3  265.89    3.77 
   2  -1   3  261.37    3.69 
  -2   1   3  261.80    3.60 
  -2  -1  -3  266.06    3.68 
   2   1  -3  261.34    3.63 
  -2  -1   3  262.32    3.79 
  -2   1  -3  262.23    3.68 
   2  -1  -3  262.11    3.60 
  -2  -1   3  268.49    3.63 
  -2  -1   3  255.29    3.66 
   2   1   3  260.47    3.60 
  -2   1  -3  260.36    3.78 
   2   1   3  262.18    3.66 
  -3  -1  -3    0.91    0.09 
  -3   1   3    0.92    0.06 
  -3   1   3    0.77    0.11 
   3   1  -3    0.85    0.11 
   3  -1   3    0.84    0.11 
  -3   1   3    0.90    0.12 
  -3  -1  -3    1.06    0.13 
   3  -1   3    0.95    0.09 
   3   1   3    0.88    0.11 
   3   1   3    0.84    0.10 
  -3  -1   3    1.02    0.11 
   3  -1  -3    0.70    0.09 
  -3   1  -3    0.98    0.10 
  -3   1  -3    0.92    0.12 
  -3  -1   3    1.09    0.06 
  -3  -1   3    1.17    0.14 
  -4   1   3   19.02    0.52 
   4  -1   3   17.80    0.41 
  -4  -1  -3   17.83    0.41 
  -4   1   3   17.27    0.33 
   4   1  -3   17.89    0.47 
   4   1  -3   17.18    0.46 
   4  -1   3   18.00    0.49 
  -4  -1  -3   17.99    0.51 
   4  -1  -3   19.49    0.51 
   4   1   3   18.86    0.46 
  -4  -1   3   17.49    0.51 
   4   1   3   18.08    0.47 
  -4   1  -3   18.40    0.42 
   4  -1  -3   17.33    0.44 
  -4  -1   3   17.79    0.33 
  -4   1  -3   17.79    0.51 
  -5  -1  -3   14.24    0.37 
   5   1  -3   13.80    0.44 
  -5  -1  -3   14.80    0.50 
   5   1  -3   14.03    0.45 
   5  -1   3   13.68    0.46 
   5  -1   3   14.33    0.39 
  -5   1   3   13.31    0.48 
  -5   1  -3   14.66    0.50 
   5   1   3   13.46    0.41 
  -5   1  -3   14.03    0.37 
  -5  -1   3   14.19    0.49 
   5  -1  -3   14.59    0.43 
   5  -1  -3   13.60    0.46 
   5   1   3   14.24    0.45 
   6   1  -3   26.92    0.69 
   6  -1   3   25.27    0.72 
  -6  -1  -3   25.29    0.76 
   6  -1   3   27.17    0.63 
  -6   1   3   26.08    0.77 
   6   1  -3   26.04    0.71 
   6   1   3   26.68    0.67 
  -6  -1   3   26.09    0.77 
   6   1   3   25.23    0.69 
   6  -1  -3   26.66    0.66 
  -6   1  -3   25.90    0.77 
   6  -1  -3   25.28    0.73 
  -7   1   3    0.49    0.17 
   7  -1   3    0.93    0.20 
   7   1  -3    0.68    0.16 
   7   1  -3    0.55    0.17 
  -7  -1  -3    0.93    0.21 
   7   1   3    0.78    0.15 
   7   1   3    0.76    0.18 
  -7   1  -3    0.45    0.19 
   7  -1  -3    0.59    0.17 
   7  -1  -3    0.59    0.15 
  -7  -1   3    0.67    0.19 
  -8  -1  -3    3.29    0.38 
   8   1  -3    3.16    0.33 
   8  -1   3    3.10    0.35 
  -8   1   3    3.16    0.38 
   8   1  -3    2.62    0.30 
  -8   1  -3    2.85    0.37 
  -8  -1   3    2.59    0.34 
   8   1   3    3.27    0.34 
   8  -1  -3    2.97    0.35 
  -9   1   3    2.52    0.38 
  -9  -1  -3    2.21    0.36 
   9   1  -3    2.40    0.32 
   9  -1   3    2.46    0.33 
  -9   1  -3    3.02    0.42 
   9  -1  -3    2.25    0.34 
  -9  -1   3    2.50    0.39 
   9   1   3    2.04    0.30 
   0  -2   3    1.80    0.10 
   0   2  -3    1.79    0.08 
   0  -2   3    1.58    0.07 
   0  -2  -3    1.61    0.08 
   0   2  -3    1.73    0.10 
   0   2   3    1.47    0.09 
   0   2   3    1.62    0.07 
   0   2   3    1.67    0.10 
  -1   2   3    4.44    0.15 
   1  -2   3    4.31    0.15 
  -1  -2  -3    4.36    0.15 
  -1   2   3    4.72    0.16 
   1   2  -3    4.34    0.14 
  -1  -2  -3    4.24    0.16 
  -1   2   3    4.37    0.16 
  -1   2   3    4.75    0.15 
   1   2  -3    4.27    0.15 
  -1   2  -3    4.25    0.16 
   1   2   3    4.30    0.16 
  -1  -2   3    4.49    0.16 
   1   2   3    4.56    0.12 
  -1   2  -3    4.25    0.16 
  -1  -2   3    4.20    0.12 
   2  -2   3  617.65    8.64 
   2   2  -3  629.77    8.75 
   2   2  -3  617.76    8.50 
   2  -2   3  637.69    8.45 
  -2  -2  -3  635.11    9.05 
  -2  -2  -3  627.02    8.68 
  -2   2   3  647.54    8.66 
  -2   2   3  625.28    8.74 
  -2   2   3  631.98    8.86 
  -2  -2   3  645.10    8.68 
   2  -2  -3  633.13    8.48 
  -2   2  -3  633.25    8.69 
  -2  -2   3  609.42    8.87 
   2   2   3  634.99    8.49 
   2   2   3  618.81    8.67 
  -2   2  -3  634.11    8.87 
   3  -2   3    3.34    0.19 
   3  -2   3    3.41    0.13 
  -3  -2  -3    3.98    0.17 
  -3  -2  -3    3.35    0.19 
  -3   2   3    3.69    0.13 
  -3   2   3    3.75    0.21 
   3   2  -3    3.68    0.19 
  -3   2   3    3.55    0.20 
   3  -2  -3    3.92    0.17 
   3   2   3    3.58    0.16 
  -3  -2   3    3.59    0.20 
  -3   2  -3    3.20    0.19 
  -3  -2   3    3.73    0.17 
  -3  -2   3    3.37    0.13 
   3   2   3    3.78    0.19 
  -3   2  -3    3.52    0.16 
  -4   2   3   24.60    0.46 
   4   2  -3   25.48    0.60 
   4  -2   3   24.88    0.62 
  -4   2   3   25.17    0.64 
  -4  -2  -3   24.81    0.53 
  -4  -2  -3   25.67    0.63 
   4  -2   3   24.95    0.49 
   4   2  -3   25.43    0.57 
   4  -2  -3   25.75    0.54 
   4  -2  -3   25.72    0.62 
  -4  -2   3   24.98    0.64 
   4   2   3   24.81    0.58 
  -4   2  -3   24.29    0.63 
  -4  -2   3   24.74    0.46 
   4   2   3   25.71    0.57 
  -4   2  -3   24.34    0.53 
   5   2  -3    9.08    0.36 
   5  -2   3    8.47    0.28 
  -5  -2  -3    8.41    0.29 
  -5   2   3    8.03    0.38 
  -5  -2  -3    8.95    0.39 
   5  -2   3    9.09    0.37 
   5   2  -3    8.63    0.34 
   5  -2  -3    8.68    0.32 
   5   2   3    8.26    0.33 
  -5   2  -3    8.95    0.39 
   5  -2  -3    8.76    0.37 
  -5  -2   3    8.56    0.38 
   5   2   3    9.77    0.36 
  -5   2  -3    8.75    0.29 
  -6   2   3   34.77    0.93 
  -6  -2  -3   36.28    0.93 
   6   2  -3   35.60    0.84 
   6   2  -3   34.88    0.85 
   6  -2   3   37.42    0.92 
  -6  -2   3   36.61    0.95 
   6  -2  -3   34.98    0.79 
  -6   2  -3   34.31    0.93 
   6   2   3   36.96    0.84 
   6  -2  -3   34.00    0.88 
   6   2   3   35.76    0.84 
   7   2  -3    1.95    0.24 
  -7   2   3    1.60    0.25 
   7  -2   3    1.71    0.25 
  -7  -2  -3    1.91    0.28 
   7   2  -3    1.93    0.24 
   7   2   3    1.77    0.23 
   7   2   3    2.50    0.26 
  -7  -2   3    1.94    0.28 
  -7   2  -3    1.61    0.28 
   7  -2  -3    2.21    0.28 
   8  -2   3    0.37    0.17 
  -8  -2  -3    0.62    0.23 
   8   2  -3    0.83    0.20 
   8   2  -3    0.90    0.20 
  -8   2   3    0.46    0.20 
   8   2   3    0.76    0.20 
  -8  -2   3    0.49    0.21 
  -8   2  -3    0.19    0.20 
   8  -2  -3    0.62    0.21 
  -9  -2  -3    0.12    0.22 
  -9   2   3    0.74    0.25 
   9  -2   3    0.35    0.20 
  -9   2  -3    0.28    0.22 
   9  -2  -3    0.49    0.20 
  -9  -2   3    0.13    0.18 
   0   3   3    0.00    0.03 
   0   3  -3   -0.04    0.04 
   0   3  -3   -0.01    0.05 
   0  -3  -3   -0.05    0.03 
   0  -3   3   -0.04    0.03 
   0   3   3    0.11    0.05 
   0   3   3    0.00    0.04 
   0  -3   3   -0.06    0.05 
  -1   3   3   12.56    0.31 
  -1   3   3   12.95    0.29 
   1   3  -3   12.83    0.30 
   1   3  -3   12.92    0.30 
  -1   3   3   12.85    0.29 
  -1   3   3   12.67    0.30 
  -1  -3  -3   12.60    0.30 
   1  -3   3   12.50    0.29 
   1   3   3   12.92    0.22 
  -1  -3   3   12.92    0.23 
  -1   3  -3   12.31    0.32 
  -1   3  -3   13.04    0.32 
   1   3   3   12.69    0.31 
   1   3   3   13.21    0.32 
  -1  -3   3   13.03    0.33 
  -1   3  -3   12.73    0.23 
  -2   3   3   51.14    0.85 
   2   3  -3   50.75    0.85 
  -2   3   3   50.82    0.92 
  -2  -3  -3   50.83    0.91 
  -2  -3  -3   49.84    0.88 
   2  -3   3   51.74    0.89 
  -2   3   3   51.01    0.90 
   2   3  -3   52.93    0.90 
   2  -3   3   51.26    0.74 
   2   3   3   50.67    0.79 
  -2   3  -3   53.25    0.94 
  -2   3  -3   51.78    0.89 
   2   3   3   52.02    0.89 
   2  -3  -3   50.50    0.83 
  -2  -3   3   52.49    0.94 
  -2  -3   3   51.19    0.80 
  -3  -3  -3   34.54    0.67 
   3   3  -3   35.50    0.72 
   3  -3   3   33.80    0.55 
  -3   3   3   34.46    0.62 
   3  -3   3   35.40    0.72 
  -3   3   3   34.74    0.74 
  -3  -3  -3   32.78    0.71 
  -3   3  -3   33.68    0.74 
  -3  -3   3   33.25    0.63 
   3  -3  -3   34.95    0.63 
  -3  -3   3   34.55    0.75 
   3  -3  -3   35.09    0.72 
   3   3   3   33.39    0.69 
  -3   3  -3   34.31    0.67 
  -3  -3   3   33.90    0.61 
   3   3   3   34.28    0.62 
   4  -3   3   41.92    0.71 
  -4   3   3   40.16    0.90 
   4  -3   3   42.31    0.89 
   4   3  -3   41.62    0.87 
  -4  -3  -3   43.66    0.81 
   4   3  -3   44.93    0.81 
  -4   3   3   43.16    0.75 
  -4  -3  -3   40.83    0.90 
   4   3   3   42.53    0.80 
  -4   3  -3   43.31    0.93 
  -4  -3   3   43.13    0.74 
  -4  -3   3   42.63    0.92 
   4  -3  -3   43.96    0.90 
   4   3   3   41.22    0.85 
  -4   3  -3   42.73    0.81 
   4  -3  -3   40.64    0.78 
   5  -3   3    1.78    0.20 
  -5  -3  -3    2.04    0.23 
   5   3  -3    2.04    0.17 
   5   3  -3    1.63    0.20 
  -5  -3  -3    2.09    0.16 
  -5   3   3    1.79    0.22 
   5   3   3    2.07    0.21 
   5  -3  -3    2.44    0.24 
  -5   3  -3    1.98    0.16 
  -5   3  -3    1.61    0.21 
  -5  -3   3    2.08    0.24 
   5  -3  -3    1.84    0.17 
   5   3   3    2.05    0.17 
  -6   3   3    1.19    0.21 
   6  -3   3    1.88    0.26 
   6   3  -3    1.00    0.18 
   6   3  -3    1.00    0.17 
  -6  -3  -3    1.08    0.20 
   6   3   3    1.48    0.21 
  -6  -3   3    1.35    0.23 
  -6   3  -3    1.34    0.22 
   6  -3  -3    1.10    0.20 
   6   3   3    0.97    0.16 
   7  -3   3    2.11    0.27 
   7   3  -3    2.29    0.25 
  -7   3   3    2.65    0.33 
   7   3  -3    1.86    0.25 
  -7  -3  -3    2.53    0.31 
  -7   3  -3    2.21    0.32 
   7  -3  -3    2.45    0.30 
  -7  -3   3    2.58    0.33 
   7   3   3    1.86    0.25 
   7   3   3    2.69    0.27 
   8  -3   3    2.65    0.34 
  -8  -3  -3    1.98    0.32 
   8   3  -3    2.75    0.32 
  -8   3   3    3.38    0.40 
  -8  -3   3    2.40    0.34 
   8  -3  -3    3.62    0.38 
   8   3   3    2.89    0.32 
  -8   3  -3    2.43    0.36 
   9  -3   3    0.43    0.21 
  -9  -3  -3    0.74    0.26 
  -9   3   3    0.64    0.24 
   9   3  -3    0.84    0.24 
   9  -3  -3    0.60    0.22 
  -9  -3   3    0.52    0.25 
  -9   3  -3    0.82    0.29 
   0   4   3   78.32    1.15 
   0  -4   3   79.61    1.15 
   0  -4  -3   78.80    1.27 
   0   4   3   77.77    1.28 
   0   4   3   79.63    1.23 
   0  -4   3   79.88    1.30 
   0   4  -3   79.91    1.19 
   0   4  -3   78.37    1.28 
   1  -4   3   21.09    0.48 
  -1   4   3   20.81    0.46 
  -1  -4  -3   20.16    0.45 
  -1   4   3   20.47    0.42 
  -1   4   3   19.99    0.46 
   1   4  -3   20.77    0.45 
   1   4  -3   20.65    0.46 
  -1   4   3   20.66    0.42 
   1  -4   3   20.91    0.42 
   1   4   3   20.48    0.47 
   1   4   3   19.99    0.32 
   1   4   3   21.22    0.46 
  -1   4  -3   20.22    0.48 
  -1  -4   3   20.96    0.33 
  -1  -4   3   20.77    0.48 
  -1   4  -3   20.59    0.47 
  -1   4  -3   20.88    0.37 
  -2  -4  -3   30.94    0.63 
  -2   4   3   31.11    0.63 
   2  -4   3   31.05    0.62 
  -2  -4  -3   30.79    0.64 
   2   4  -3   30.51    0.63 
  -2   4   3   30.13    0.61 
   2   4  -3   31.06    0.61 
  -2   4   3   30.26    0.65 
  -2   4   3   31.23    0.57 
  -2  -4   3   31.29    0.50 
  -2  -4   3   31.07    0.67 
   2   4   3   31.24    0.64 
   2   4   3   29.91    0.49 
  -2   4  -3   29.10    0.62 
  -2   4  -3   30.76    0.49 
  -2   4  -3   31.36    0.67 
  -3  -4  -3    0.02    0.06 
   3  -4   3    0.05    0.07 
  -3   4   3    0.07    0.06 
   3  -4   3    0.08    0.04 
   3   4  -3    0.04    0.05 
   3   4  -3   -0.01    0.08 
  -3  -4  -3   -0.04    0.07 
  -3   4   3    0.04    0.08 
   3   4  -3    0.09    0.06 
   3  -4  -3   -0.01    0.07 
  -3   4  -3    0.13    0.09 
   3   4   3    0.10    0.05 
  -3   4  -3    0.05    0.07 
   3  -4  -3    0.00    0.05 
  -3  -4   3    0.06    0.09 
   3   4   3    0.05    0.08 
  -4   4   3    0.40    0.08 
  -4  -4  -3    0.44    0.10 
  -4  -4  -3    0.46    0.13 
  -4   4   3    0.43    0.12 
   4   4  -3    0.50    0.09 
   4   4  -3    0.36    0.11 
   4  -4   3    0.52    0.13 
  -4   4  -3    0.58    0.11 
   4  -4  -3    0.39    0.11 
  -4  -4   3    0.39    0.08 
  -4  -4   3    0.16    0.10 
   4   4   3    0.63    0.13 
   4   4   3    0.38    0.08 
   4  -4  -3    0.42    0.09 
  -4   4  -3    0.34    0.12 
  -5   4   3    1.35    0.20 
   5   4  -3    2.02    0.17 
  -5  -4  -3    1.34    0.19 
  -5  -4  -3    1.57    0.17 
   5  -4   3    1.64    0.21 
   5   4  -3    1.66    0.21 
  -5  -4   3    1.38    0.21 
  -5   4  -3    1.34    0.16 
   5  -4  -3    1.77    0.17 
  -5   4  -3    1.17    0.19 
   5   4   3    1.20    0.17 
   5   4   3    1.46    0.16 
   5  -4  -3    1.58    0.20 
  -6   4   3   11.83    0.52 
   6  -4   3   11.35    0.50 
  -6  -4  -3   10.87    0.49 
   6   4  -3   11.97    0.48 
  -6  -4   3   12.94    0.54 
   6  -4  -3   11.46    0.49 
   6   4   3   12.85    0.50 
  -6   4  -3   11.57    0.52 
  -7  -4  -3    6.30    0.41 
  -7   4   3    6.83    0.44 
   7  -4   3    7.53    0.44 
   7   4  -3    6.38    0.39 
   7   4   3    6.68    0.39 
   7  -4  -3    6.54    0.41 
  -7  -4   3    7.47    0.46 
  -7   4  -3    6.29    0.44 
  -8   4   3    1.47    0.29 
   8  -4   3    1.45    0.26 
   8   4  -3    2.13    0.31 
  -8  -4  -3    1.94    0.31 
  -8   4  -3    2.24    0.35 
  -8  -4   3    1.91    0.32 
   8   4   3    1.88    0.28 
   8  -4  -3    1.43    0.27 
  -9  -4  -3    0.17    0.22 
   9   4  -3    0.36    0.21 
   0   5   3   -0.05    0.03 
   0   5   3   -0.05    0.05 
   0  -5   3    0.04    0.03 
   0  -5   3   -0.04    0.06 
   0   5   3    0.07    0.07 
   0  -5  -3   -0.05    0.05 
   0   5  -3    0.01    0.07 
   0   5  -3    0.08    0.05 
   1  -5   3    1.81    0.12 
  -1  -5  -3    1.69    0.14 
  -1   5   3    1.92    0.15 
   1   5  -3    2.00    0.14 
  -1   5   3    1.70    0.12 
   1  -5   3    1.78    0.15 
   1   5  -3    1.81    0.14 
  -1   5   3    1.92    0.12 
  -1   5  -3    1.93    0.11 
   1   5   3    1.92    0.15 
   1  -5  -3    1.80    0.14 
   1   5   3    1.90    0.15 
  -1   5  -3    2.06    0.16 
  -1  -5   3    1.96    0.18 
  -1  -5   3    1.82    0.06 
  -2   5   3   20.67    0.53 
   2  -5   3   20.73    0.49 
  -2  -5  -3   21.28    0.52 
  -2   5   3   21.08    0.46 
   2   5  -3   21.60    0.51 
  -2   5   3   20.72    0.50 
   2   5  -3   21.96    0.52 
  -2  -5  -3   21.34    0.52 
  -2   5  -3   21.83    0.39 
  -2  -5   3   21.64    0.55 
  -2   5  -3   22.22    0.56 
   2  -5  -3   21.71    0.49 
   2   5   3   21.96    0.52 
   2   5   3   21.50    0.53 
  -2   5  -3   21.38    0.53 
   2   5   3   21.02    0.34 
   3   5  -3   40.33    0.84 
  -3  -5  -3   40.09    0.86 
   3  -5   3   39.59    0.82 
  -3   5   3   39.69    0.79 
   3   5  -3   40.56    0.79 
  -3   5   3   39.37    0.86 
   3   5  -3   39.65    0.66 
   3  -5   3   39.43    0.63 
  -3  -5  -3   41.00    0.82 
  -3   5  -3   39.80    0.88 
  -3  -5   3   40.18    0.88 
  -3   5  -3   40.29    0.82 
   3  -5  -3   40.00    0.73 
   3  -5  -3   40.07    0.83 
   3   5   3   40.23    0.84 
   3   5   3   39.62    0.66 
  -4  -5  -3   16.82    0.52 
  -4   5   3   16.08    0.53 
   4   5  -3   15.93    0.51 
  -4   5   3   15.78    0.43 
   4  -5   3   16.50    0.51 
  -4  -5  -3   15.58    0.45 
   4   5   3   16.34    0.51 
  -4  -5   3   14.81    0.52 
   4  -5  -3   15.95    0.41 
  -4  -5   3   16.06    0.43 
  -4   5  -3   16.13    0.47 
  -4   5  -3   15.98    0.53 
   4  -5  -3   15.14    0.49 
  -5  -5  -3    1.08    0.16 
  -5  -5  -3    0.96    0.18 
  -5   5   3    1.11    0.20 
   5  -5   3    0.78    0.18 
   5   5  -3    0.85    0.17 
  -5   5  -3    1.01    0.19 
  -5   5  -3    1.14    0.16 
   5   5   3    1.19    0.19 
   5  -5  -3    1.17    0.18 
  -5  -5   3    0.99    0.19 
  -6  -5  -3    2.12    0.28 
   6   5  -3    2.07    0.25 
  -6   5   3    2.15    0.29 
   6  -5   3    1.98    0.26 
  -6  -5   3    1.82    0.26 
   6  -5  -3    2.08    0.27 
  -6   5  -3    1.45    0.24 
   6   5   3    2.39    0.27 
   7   5  -3    1.36    0.24 
  -7   5   3    1.44    0.27 
   7  -5   3    1.11    0.23 
  -7  -5  -3    1.25    0.25 
  -7  -5   3    1.07    0.25 
   7   5   3    1.46    0.24 
   7  -5  -3    1.41    0.25 
  -7   5  -3    0.84    0.22 
   8  -5   3    1.26    0.27 
  -8   5   3    0.99    0.24 
   8   5  -3    0.86    0.23 
  -8  -5  -3    1.15    0.27 
   8   5   3    1.05    0.25 
   8  -5  -3    0.86    0.24 
  -8   5  -3    1.55    0.31 
  -8  -5   3    1.12    0.26 
   0  -6  -3    0.02    0.06 
   0   6   3    0.07    0.07 
   0   6  -3   -0.02    0.05 
   0  -6   3   -0.04    0.06 
   0  -6  -3    0.06    0.04 
   0  -6   3    0.09    0.04 
   0   6  -3    0.13    0.08 
   0   6   3    0.02    0.07 
   1  -6   3    1.21    0.16 
   1   6  -3    1.18    0.14 
  -1   6   3    1.12    0.12 
  -1  -6  -3    1.36    0.15 
  -1   6   3    0.89    0.13 
   1   6  -3    0.82    0.12 
   1  -6   3    1.18    0.11 
   1  -6  -3    1.19    0.11 
  -1  -6   3    1.48    0.17 
  -1   6  -3    1.17    0.11 
   1   6   3    1.25    0.14 
   1   6   3    0.98    0.13 
  -1   6  -3    1.19    0.15 
   1  -6  -3    1.19    0.14 
  -2   6   3    4.71    0.20 
  -2  -6  -3    5.35    0.26 
   2   6  -3    4.20    0.23 
   2  -6   3    4.89    0.22 
   2   6  -3    4.74    0.24 
  -2   6   3    4.63    0.24 
  -2   6   3    4.44    0.24 
  -2  -6   3    4.48    0.26 
   2  -6  -3    4.59    0.22 
  -2   6  -3    5.12    0.27 
  -2   6  -3    5.14    0.26 
   2   6   3    4.71    0.24 
  -2   6  -3    4.82    0.17 
   2   6   3    4.88    0.25 
   3   6  -3    0.12    0.08 
   3  -6   3   -0.05    0.08 
   3   6  -3    0.26    0.10 
  -3   6   3    0.20    0.10 
  -3   6   3   -0.02    0.07 
  -3  -6  -3    0.13    0.09 
  -3  -6  -3    0.07    0.07 
  -3  -6   3    0.07    0.08 
  -3   6  -3   -0.05    0.06 
  -3   6  -3    0.06    0.10 
   3   6   3    0.20    0.09 
   3  -6  -3    0.20    0.09 
   3  -6  -3    0.04    0.06 
   4   6  -3    0.77    0.15 
  -4  -6  -3    0.50    0.12 
  -4   6   3    0.84    0.14 
   4  -6   3    0.43    0.13 
  -4   6   3    0.62    0.15 
  -4  -6  -3    0.87    0.16 
   4   6   3    0.90    0.17 
  -4  -6   3    0.59    0.16 
   4  -6  -3    0.49    0.14 
  -4   6  -3    0.82    0.15 
  -4   6  -3    0.38    0.13 
  -4  -6   3    0.82    0.13 
  -5  -6  -3    0.13    0.12 
  -5  -6  -3    0.26    0.11 
   5   6  -3    0.25    0.13 
  -5   6   3    0.34    0.15 
   5  -6   3    0.44    0.14 
  -5   6  -3    0.26    0.14 
  -5  -6   3    0.17    0.15 
   5   6   3    0.05    0.12 
   5  -6  -3    0.25    0.13 
  -5   6  -3    0.35    0.13 
  -6  -6  -3    5.77    0.39 
   6  -6   3    5.88    0.39 
  -6   6   3    4.91    0.38 
   6   6  -3    5.66    0.37 
   6   6   3    5.84    0.38 
   6  -6  -3    6.20    0.39 
  -6  -6   3    6.53    0.43 
  -6   6  -3    6.22    0.41 
  -7  -6  -3    1.11    0.24 
  -7   6   3    1.71    0.29 
   7  -6   3    1.54    0.26 
   7   6  -3    1.21    0.25 
   7  -6  -3    1.49    0.27 
  -7   6  -3    1.01    0.24 
  -7  -6   3    1.12    0.26 
   7   6   3    1.17    0.24 
  -8  -6  -3    0.70    0.23 
   8   6  -3    0.95    0.24 
  -8   6   3    1.20    0.27 
   8  -6   3    1.37    0.28 
  -8  -6   3    0.69    0.25 
  -8   6  -3    1.20    0.27 
   8  -6  -3    1.47    0.30 
   8   6   3    1.16    0.25 
   0  -7   3   -0.06    0.03 
   0  -7  -3    0.03    0.04 
   0  -7   3   -0.01    0.07 
   0   7   3    0.04    0.06 
   0  -7  -3   -0.06    0.06 
   0   7  -3    0.06    0.06 
   0   7   3   -0.09    0.07 
   0   7  -3    0.04    0.08 
   1  -7   3    0.65    0.09 
   1   7  -3    0.50    0.10 
   1   7  -3    0.68    0.13 
  -1  -7  -3    0.73    0.13 
  -1   7   3    0.80    0.12 
   1  -7   3    0.56    0.12 
  -1   7   3    0.60    0.12 
   1   7   3    0.57    0.13 
  -1  -7   3    0.56    0.13 
   1  -7  -3    0.71    0.09 
   1   7   3    0.52    0.12 
  -1   7  -3    0.52    0.09 
  -1   7  -3    0.56    0.12 
   1  -7  -3    0.68    0.12 
   2  -7   3    6.09    0.25 
  -2  -7  -3    6.31    0.30 
   2   7  -3    6.44    0.29 
   2   7  -3    6.26    0.30 
  -2   7   3    5.37    0.28 
  -2   7   3    6.03    0.25 
  -2   7   3    6.27    0.30 
   2  -7   3    6.22    0.31 
  -2   7  -3    5.71    0.20 
   2   7   3    5.59    0.29 
  -2   7  -3    5.86    0.30 
   2   7   3    5.99    0.29 
   2  -7  -3    5.93    0.25 
   2  -7  -3    6.20    0.30 
  -2  -7   3    6.11    0.31 
   3   7  -3    1.01    0.17 
   3  -7   3    0.65    0.13 
  -3  -7  -3    1.08    0.16 
  -3   7   3    0.83    0.17 
   3   7  -3    0.95    0.16 
  -3  -7  -3    1.09    0.16 
  -3   7   3    1.01    0.13 
  -3   7   3    0.92    0.15 
   3   7   3    1.01    0.17 
  -3   7  -3    0.79    0.16 
   3  -7  -3    0.90    0.14 
  -3  -7   3    0.77    0.15 
  -3   7  -3    0.93    0.15 
  -4   7   3   48.31    1.00 
  -4  -7  -3   49.44    1.10 
   4  -7   3   47.04    1.03 
   4   7  -3   48.56    1.07 
  -4  -7  -3   46.66    1.02 
  -4   7   3   48.08    1.11 
  -4  -7   3   48.19    1.12 
   4   7   3   46.00    1.05 
  -4  -7   3   47.20    0.99 
  -4   7  -3   47.94    1.12 
   4  -7  -3   48.04    1.04 
  -4   7  -3   47.56    1.03 
  -5   7   3   28.04    0.83 
  -5  -7  -3   27.07    0.82 
   5  -7   3   28.66    0.80 
  -5  -7  -3   28.24    0.74 
   5   7  -3   26.87    0.79 
  -5   7  -3   29.05    0.86 
  -5  -7   3   28.71    0.85 
  -5   7  -3   28.59    0.75 
   5  -7  -3   26.55    0.77 
   5   7   3   27.29    0.80 
   6   7  -3    3.91    0.37 
   6  -7   3    3.14    0.33 
  -6  -7  -3    3.26    0.37 
  -6   7   3    4.40    0.36 
  -6   7  -3    4.23    0.36 
   6   7   3    3.58    0.35 
   6  -7  -3    3.00    0.32 
  -6  -7   3    3.24    0.36 
  -7  -7  -3   -0.04    0.16 
   7  -7   3    0.42    0.18 
  -7   7   3    0.26    0.18 
   7   7  -3    0.03    0.17 
   7  -7  -3   -0.03    0.15 
   7   7   3   -0.05    0.16 
  -7   7  -3    0.12    0.16 
  -7  -7   3    0.00    0.15 
   8   7  -3    1.80    0.32 
   8  -7   3    1.42    0.28 
  -8   7   3    1.92    0.33 
  -8  -7  -3    2.01    0.35 
  -8  -7   3    1.56    0.31 
   8   7   3    1.47    0.30 
   8  -7  -3    1.35    0.28 
  -8   7  -3    1.57    0.32 
   0   8   3    7.01    0.34 
   0   8  -3    7.41    0.29 
   0  -8  -3    6.81    0.32 
   0   8   3    7.56    0.31 
   0  -8   3    7.44    0.35 
   0   8  -3    7.81    0.36 
  -1   8   3    9.83    0.40 
   1  -8   3    9.68    0.29 
  -1  -8  -3   10.24    0.39 
   1   8  -3   10.10    0.37 
   1  -8   3   10.02    0.41 
   1   8  -3   10.13    0.41 
  -1   8   3    9.76    0.35 
  -1   8  -3   10.59    0.42 
   1   8   3   10.41    0.42 
   1  -8  -3    9.57    0.39 
  -1  -8   3   10.39    0.42 
   1  -8  -3   10.06    0.30 
   1   8   3   10.39    0.38 
  -1   8  -3    9.70    0.31 
  -2  -8  -3    4.03    0.27 
   2  -8   3    3.30    0.27 
  -2   8   3    4.37    0.28 
   2  -8   3    3.90    0.21 
   2   8  -3    3.60    0.25 
   2   8  -3    3.45    0.25 
  -2   8   3    3.45    0.21 
   2  -8  -3    4.13    0.27 
  -2   8  -3    3.71    0.26 
  -2  -8   3    3.42    0.26 
   2   8   3    3.84    0.26 
   2   8   3    3.96    0.26 
   2  -8  -3    3.72    0.21 
   3   8  -3   25.65    0.70 
  -3   8   3   23.10    0.71 
  -3  -8  -3   23.78    0.70 
   3  -8   3   24.86    0.64 
  -3  -8  -3   24.33    0.69 
  -3   8   3   24.36    0.68 
   3   8  -3   25.30    0.68 
   3  -8  -3   25.01    0.64 
   3   8   3   24.73    0.70 
  -3  -8   3   25.32    0.74 
  -3   8  -3   24.90    0.74 
  -3   8  -3   25.34    0.71 
   4  -8   3   10.33    0.43 
  -4   8   3   10.38    0.43 
  -4  -8  -3   10.25    0.47 
  -4  -8  -3    9.24    0.42 
   4   8  -3    9.72    0.45 
  -4   8   3   10.28    0.48 
   4   8  -3   10.37    0.42 
  -4   8  -3    9.64    0.43 
   4   8   3    9.83    0.45 
  -4  -8   3    9.91    0.48 
  -4   8  -3    9.67    0.47 
   4  -8  -3    9.77    0.41 
  -5  -8  -3   23.09    0.69 
  -5   8   3   22.51    0.76 
   5  -8   3   21.53    0.69 
   5   8  -3   21.52    0.72 
  -5  -8  -3   21.52    0.74 
   5   8   3   22.71    0.74 
  -5  -8   3   21.33    0.75 
   5  -8  -3   21.86    0.70 
  -5   8  -3   22.14    0.77 
  -5   8  -3   22.50    0.68 
   6  -8   3    3.00    0.34 
   6   8  -3    2.52    0.32 
  -6   8   3    2.30    0.32 
  -6  -8  -3    2.92    0.35 
   6  -8  -3    2.57    0.31 
   6   8   3    2.63    0.31 
  -6  -8   3    2.04    0.30 
  -6   8  -3    3.13    0.38 
   7   8  -3    0.47    0.20 
  -7   8   3    0.28    0.20 
  -7  -8  -3    0.54    0.21 
   7  -8   3    0.28    0.17 
   7   8   3    0.34    0.20 
  -7   8  -3    0.38    0.19 
   7  -8  -3    0.25    0.18 
  -7  -8   3    0.22    0.20 
   0  -9   3   -0.12    0.09 
   0   9  -3    0.00    0.08 
   0   9  -3   -0.08    0.10 
   0  -9  -3    0.10    0.09 
   0   9   3   -0.04    0.10 
   0   9   3    0.00    0.08 
  -1  -9  -3    2.44    0.25 
  -1   9   3    2.30    0.21 
   1  -9   3    2.37    0.26 
   1   9  -3    2.58    0.21 
   1   9  -3    2.66    0.27 
  -1   9   3    2.27    0.24 
  -1   9  -3    2.59    0.18 
  -1   9  -3    2.71    0.28 
   1  -9  -3    2.24    0.23 
   1   9   3    2.85    0.28 
   1   9   3    2.48    0.24 
  -1  -9   3    2.95    0.25 
   2   9  -3    0.39    0.13 
   2   9  -3    0.61    0.15 
  -2  -9  -3    0.79    0.17 
   2  -9   3    0.49    0.15 
  -2   9   3    0.84    0.18 
  -2   9   3    0.67    0.13 
  -2   9  -3    0.65    0.16 
   2   9   3    0.74    0.17 
  -2  -9   3    0.64    0.16 
   2  -9  -3    0.76    0.17 
   2   9   3    0.55    0.15 
   3  -9   3    2.51    0.29 
  -3   9   3    2.23    0.26 
   3  -9   3    2.17    0.22 
  -3  -9  -3    2.13    0.25 
  -3  -9  -3    2.18    0.25 
   3   9  -3    2.15    0.25 
   3   9  -3    2.44    0.27 
   3   9   3    3.01    0.31 
   3  -9  -3    2.17    0.22 
   3  -9  -3    2.04    0.25 
  -3  -9   3    2.21    0.26 
  -3   9  -3    2.10    0.25 
   4  -9   3    1.37    0.21 
   4   9  -3    1.70    0.22 
  -4   9   3    1.02    0.19 
  -4  -9  -3    1.00    0.20 
  -4  -9  -3    1.68    0.26 
  -4   9   3    1.48    0.24 
   4   9  -3    1.34    0.22 
   4   9   3    1.33    0.23 
  -4   9  -3    1.37    0.24 
   4  -9  -3    1.25    0.20 
  -4   9  -3    1.59    0.23 
  -4  -9   3    1.08    0.22 
  -5  -9  -3    3.62    0.33 
   5  -9   3    3.28    0.33 
  -5  -9  -3    3.31    0.36 
   5   9  -3    3.86    0.37 
  -5   9   3    3.65    0.38 
   5   9   3    3.34    0.34 
  -5   9  -3    3.55    0.38 
  -5  -9   3    3.42    0.39 
   5  -9  -3    3.60    0.35 
  -5   9  -3    4.09    0.32 
   6  -9   3    1.12    0.25 
  -6   9   3    0.92    0.25 
   6   9  -3    1.36    0.25 
  -6  -9  -3    1.21    0.26 
  -6   9  -3    1.88    0.31 
   6  -9  -3    1.50    0.26 
  -6  -9   3    1.23    0.28 
   6   9   3    1.47    0.28 
  -7   9   3   -0.12    0.17 
  -7  -9  -3    0.03    0.18 
   7  -9   3    0.29    0.21 
   7   9  -3   -0.19    0.14 
  -7  -9   3    0.35    0.21 
   7   9   3    0.27    0.20 
   7  -9  -3    0.08    0.18 
  -7   9  -3    0.09    0.20 
   0  10   3    7.77    0.36 
   0  10  -3    7.90    0.43 
   0  10  -3    7.66    0.34 
   0 -10   3    8.40    0.43 
   0 -10  -3    7.96    0.40 
   0  10   3    7.71    0.41 
   1 -10   3    1.03    0.20 
  -1  10   3    1.01    0.20 
  -1  10   3    1.00    0.16 
  -1 -10  -3    1.27    0.21 
   1  10  -3    1.10    0.21 
   1  10  -3    1.22    0.19 
   1 -10  -3    1.16    0.19 
  -1 -10   3    1.30    0.21 
  -1  10  -3    0.97    0.21 
   1  10   3    1.19    0.22 
   1  10   3    0.92    0.17 
  -2  10   3    1.86    0.25 
   2  10  -3    1.55    0.21 
   2  10  -3    1.37    0.21 
  -2 -10  -3    1.50    0.22 
   2 -10   3    1.26    0.22 
  -2 -10   3    2.11    0.26 
  -2  10  -3    1.48    0.23 
   2  10   3    1.34    0.21 
   2 -10  -3    1.70    0.24 
   2  10   3    1.61    0.23 
   3  10  -3   -0.03    0.12 
   3 -10   3    0.13    0.15 
  -3  10   3   -0.01    0.11 
  -3 -10  -3    0.05    0.13 
   3  10  -3    0.11    0.12 
  -3 -10  -3   -0.09    0.12 
   3  10   3    0.14    0.12 
  -3  10  -3    0.18    0.15 
  -3 -10   3    0.13    0.14 
   3 -10  -3    0.04    0.12 
   4 -10   3    3.57    0.37 
  -4 -10  -3    2.91    0.31 
  -4  10   3    4.21    0.39 
  -4 -10  -3    3.26    0.34 
  -4  10   3    3.26    0.33 
   4  10  -3    3.20    0.31 
   4  10  -3    3.63    0.35 
  -4 -10   3    2.82    0.33 
  -4  10  -3    2.84    0.31 
   4  10   3    3.58    0.36 
   4 -10  -3    3.16    0.35 
  -5  10   3    0.25    0.17 
  -5 -10  -3    0.30    0.16 
  -5 -10  -3    0.64    0.21 
   5 -10   3    0.47    0.18 
   5  10  -3    0.46    0.20 
   5  10   3    0.61    0.20 
  -5 -10   3    0.23    0.18 
   5 -10  -3    0.25    0.16 
  -5  10  -3    0.42    0.19 
  -5  10  -3    0.20    0.15 
  -6 -10  -3    0.31    0.21 
  -6  10   3    0.64    0.23 
   6 -10   3    0.63    0.21 
   6  10  -3    0.75    0.24 
   6 -10  -3    0.41    0.19 
  -6  10  -3    0.52    0.20 
   6  10   3    0.63    0.22 
  -6 -10   3    0.44    0.23 
   0  11   3    0.13    0.13 
   0  11  -3    0.01    0.12 
   0 -11  -3   -0.04    0.12 
   0 -11   3    0.15    0.15 
   0  11   3   -0.07    0.10 
  -1 -11  -3   14.09    0.57 
   1  11  -3   13.57    0.58 
   1  11  -3   11.99    0.48 
  -1  11   3   13.69    0.58 
   1 -11   3   14.77    0.61 
  -1  11  -3   14.59    0.60 
   1  11   3   14.13    0.59 
  -1 -11   3   12.68    0.57 
   1 -11  -3   12.50    0.54 
   1  11   3   13.69    0.52 
   2  11  -3    6.17    0.39 
  -2 -11  -3    6.38    0.40 
   2  11  -3    5.79    0.37 
   2 -11   3    6.40    0.42 
  -2  11   3    6.13    0.40 
   2  11   3    6.67    0.42 
   2 -11  -3    6.92    0.42 
  -2  11  -3    6.44    0.41 
   2  11   3    6.31    0.38 
  -2 -11   3    5.97    0.41 
  -3  11   3    1.10    0.22 
   3  11  -3    1.13    0.23 
   3  11  -3    0.73    0.20 
  -3 -11  -3    0.88    0.21 
  -3 -11  -3    0.85    0.21 
   3 -11   3    0.97    0.22 
  -3 -11   3    0.95    0.22 
   3  11   3    0.76    0.20 
  -3  11  -3    1.15    0.23 
   3 -11  -3    0.79    0.20 
  -4 -11  -3    0.22    0.17 
  -4  11   3   -0.04    0.12 
   4  11  -3   -0.06    0.13 
   4 -11   3    0.12    0.15 
  -4 -11  -3    0.01    0.14 
   4  11  -3    0.18    0.14 
  -4 -11   3    0.07    0.16 
  -4  11  -3   -0.01    0.14 
  -4 -11   3    0.09    0.13 
   4 -11  -3    0.20    0.16 
   4  11   3    0.04    0.14 
  -5 -11  -3    0.15    0.16 
   5 -11   3   -0.09    0.17 
  -5  11   3    0.03    0.17 
   5  11  -3    0.26    0.17 
  -5 -11  -3   -0.04    0.16 
   5  11   3   -0.10    0.14 
   5 -11  -3    0.03    0.17 
  -5 -11   3    0.12    0.17 
  -5  11  -3    0.10    0.15 
   6  11  -3    5.36    0.44 
  -6 -11  -3    5.13    0.51 
  -6  11   3    5.41    0.51 
  -6  11  -3    5.17    0.52 
   6  11   3    4.68    0.51 
  -6 -11   3    4.70    0.48 
   0 -12  -3    7.88    0.46 
   0 -12   3    8.00    0.48 
   0  12   3    8.88    0.49 
   0  12   3    8.93    0.43 
   0  12  -3    8.04    0.48 
  -1 -12  -3    8.51    0.47 
   1  12  -3    9.01    0.43 
   1  12  -3    9.13    0.50 
  -1  12   3    8.54    0.49 
   1 -12   3    8.28    0.49 
  -1 -12   3    8.87    0.49 
   1 -12  -3    8.92    0.48 
   1  12   3    8.97    0.50 
  -1  12  -3    8.56    0.49 
   1  12   3    8.84    0.45 
   2 -12   3    3.67    0.38 
  -2 -12  -3    3.18    0.34 
   2  12  -3    3.32    0.37 
   2  12  -3    2.52    0.29 
  -2  12   3    2.63    0.31 
   2  12   3    3.71    0.36 
   2 -12  -3    3.75    0.38 
  -2 -12   3    3.09    0.35 
   2  12   3    3.06    0.34 
  -2  12  -3    3.33    0.38 
  -3 -12  -3    0.29    0.18 
  -3  12   3    0.02    0.15 
   3 -12   3    0.13    0.17 
  -3 -12  -3    0.18    0.16 
   3  12  -3    0.24    0.16 
   3  12  -3    0.41    0.19 
   3 -12  -3   -0.06    0.15 
   3  12   3    0.51    0.19 
  -3 -12   3    0.09    0.14 
  -3  12  -3    0.45    0.19 
  -4 -12  -3    0.40    0.19 
  -4 -12  -3    0.47    0.21 
   4 -12   3    0.42    0.21 
  -4  12   3    0.60    0.20 
   4  12  -3    0.60    0.19 
   4  12  -3    0.55    0.20 
   4 -12  -3    0.57    0.22 
   4  12   3    0.63    0.23 
  -4 -12   3    0.59    0.20 
  -4  12  -3    0.45    0.21 
  -4 -12   3    0.51    0.22 
  -5 -12  -3    1.73    0.32 
   5  12  -3    1.76    0.30 
   5 -12   3    2.01    0.35 
   5  12   3    1.83    0.31 
   5 -12  -3    1.92    0.33 
  -5 -12   3    1.40    0.31 
  -5  12  -3    1.92    0.32 
   0 -13  -3    0.06    0.15 
   0  13  -3    0.13    0.18 
   0  13   3   -0.15    0.13 
   0 -13   3    0.08    0.17 
   1 -13   3    0.23    0.18 
  -1 -13  -3    0.14    0.14 
   1  13  -3    0.15    0.17 
  -1  13   3    0.16    0.16 
  -1 -13   3    0.12    0.15 
   1 -13  -3   -0.21    0.12 
  -1  13  -3    0.09    0.15 
   1  13   3   -0.04    0.13 
   1  13   3    0.09    0.17 
   2  13  -3   -0.11    0.14 
  -2  13   3   -0.25    0.11 
  -2 -13  -3    0.05    0.14 
   2 -13   3   -0.12    0.15 
   2  13  -3   -0.04    0.12 
   2  13   3   -0.15    0.15 
   2 -13  -3   -0.29    0.13 
   2  13   3   -0.01    0.13 
  -2  13  -3    0.11    0.15 
  -2 -13   3    0.01    0.14 
   3 -13   3    0.19    0.17 
  -3  13   3    0.41    0.18 
  -3 -13  -3    0.49    0.21 
  -3 -13  -3    0.13    0.18 
   3  13  -3    0.24    0.18 
   3  13  -3    0.25    0.18 
   3 -13  -3    0.06    0.16 
  -3 -13   3    0.38    0.22 
  -3  13  -3    0.21    0.19 
   3  13   3    0.25    0.16 
  -4 -13  -3    0.80    0.24 
   4 -13   3    1.33    0.30 
   4  13  -3    1.26    0.27 
  -4 -13  -3    1.25    0.29 
  -4  13   3    1.00    0.24 
  -4  13  -3    1.27    0.27 
   4  13   3    1.17    0.26 
   4 -13  -3    1.25    0.27 
  -4 -13   3    1.03    0.26 
  -4 -13   3    1.54    0.32 
   0 -14  -3   20.03    0.78 
   0  14   3   19.61    0.82 
   0  14  -3   19.94    0.81 
   0 -14   3   21.29    0.84 
   1  14  -3    3.71    0.43 
  -1 -14  -3    4.49    0.45 
  -1  14   3    4.75    0.49 
   1 -14   3    4.02    0.44 
  -1 -14   3    4.09    0.43 
   1  14   3    4.75    0.48 
  -1  14  -3    4.14    0.44 
   1 -14  -3    4.58    0.46 
  -2 -14  -3    0.38    0.21 
  -2  14   3    0.03    0.19 
  -2 -14  -3    0.63    0.21 
   2  14  -3    0.28    0.20 
   2 -14   3    0.14    0.18 
   2 -14  -3    0.31    0.19 
  -2  14  -3    0.32    0.19 
   2  14   3    0.51    0.20 
   2  14   3    0.22    0.19 
  -2 -14   3    0.27    0.19 
   0   0  -4  180.09    2.52 
   0   0   4  183.57    2.45 
   0   0   4  179.24    2.50 
   1   0   4   20.50    0.33 
   1   0   4   19.51    0.37 
  -1   0  -4   20.41    0.36 
  -1   0   4   20.81    0.37 
   1   0  -4   20.52    0.37 
   1   0  -4   19.87    0.31 
  -1   0   4   20.47    0.37 
   2   0   4   55.18    0.85 
  -2   0   4   56.17    0.94 
  -2   0  -4   55.91    0.93 
   2   0  -4   55.17    0.90 
  -2   0   4   56.08    0.92 
   2   0   4   57.52    0.92 
  -2   0  -4   57.11    0.90 
  -3   0  -4    1.91    0.14 
  -3   0   4    1.95    0.14 
   3   0   4    1.98    0.14 
   3   0   4    1.97    0.12 
  -3   0  -4    2.20    0.12 
  -3   0   4    1.94    0.16 
   3   0  -4    1.95    0.14 
  -4   0  -4    0.23    0.10 
  -4   0  -4    0.28    0.08 
   4   0   4    0.47    0.09 
   4   0  -4    0.02    0.09 
  -4   0   4    0.37    0.11 
   4   0   4    0.16    0.09 
   4   0  -4    0.28    0.09 
  -4   0   4    0.52    0.11 
   5   0  -4    9.81    0.36 
  -5   0   4   10.34    0.42 
   5   0   4   10.39    0.39 
   5   0  -4   10.26    0.38 
  -5   0  -4   10.02    0.32 
   5   0   4   10.26    0.34 
  -5   0  -4    9.96    0.41 
   6   0   4    5.77    0.32 
   6   0  -4    5.55    0.30 
  -6   0   4    5.73    0.35 
   6   0   4    5.80    0.28 
   6   0  -4    5.08    0.31 
  -6   0  -4    5.27    0.34 
   7   0  -4    0.77    0.19 
  -7   0  -4    0.80    0.20 
  -7   0   4    0.48    0.17 
   7   0  -4    0.75    0.16 
   7   0   4    0.45    0.15 
   8   0   4    9.96    0.51 
   8   0  -4    9.26    0.48 
  -8   0  -4    8.42    0.52 
  -8   0   4    9.28    0.55 
   9   0   4    8.11    0.51 
   9   0  -4    7.96    0.51 
  -9   0  -4    7.07    0.52 
  -9   0   4    7.46    0.53 
   0  -1  -4    0.01    0.02 
   0  -1  -4    0.02    0.03 
   0   1  -4    0.02    0.03 
   0   1  -4    0.00    0.02 
   0   1   4    0.00    0.02 
   0  -1   4    0.00    0.03 
   0  -1   4    0.01    0.03 
   0   1   4    0.00    0.03 
   1   1  -4   15.51    0.27 
  -1  -1  -4   16.52    0.32 
   1  -1   4   15.80    0.32 
  -1   1   4   15.71    0.32 
   1   1  -4   15.85    0.31 
  -1   1   4   16.09    0.31 
  -1  -1  -4   16.34    0.30 
   1  -1  -4   15.94    0.31 
  -1  -1   4   16.20    0.30 
  -1   1  -4   16.36    0.33 
  -1   1  -4   15.85    0.32 
   1   1   4   15.84    0.31 
  -1  -1   4   16.09    0.32 
   1   1   4   15.88    0.30 
   1  -1  -4   15.91    0.28 
  -2  -1  -4    4.30    0.17 
   2   1  -4    4.42    0.17 
   2   1  -4    4.32    0.10 
  -2   1   4    4.01    0.17 
  -2   1   4    4.44    0.18 
   2  -1   4    4.17    0.12 
  -2  -1  -4    4.38    0.16 
  -2   1   4    4.10    0.10 
   2  -1   4    4.21    0.18 
  -2   1  -4    4.21    0.16 
  -2   1  -4    3.96    0.17 
  -2  -1   4    4.17    0.16 
   2  -1  -4    4.37    0.16 
   2   1   4    4.63    0.17 
  -2  -1   4    4.29    0.18 
   2   1   4    4.58    0.16 
  -3   1   4   22.47    0.53 
  -3   1   4   22.00    0.36 
   3   1  -4   21.98    0.49 
  -3  -1  -4   22.49    0.47 
  -3  -1  -4   22.44    0.52 
   3  -1   4   22.66    0.51 
   3  -1   4   22.34    0.42 
  -3   1   4   22.01    0.52 
   3   1   4   22.45    0.47 
  -3   1  -4   23.08    0.53 
  -3   1  -4   21.92    0.46 
  -3  -1   4   22.35    0.53 
  -3  -1   4   21.92    0.35 
   3   1   4   21.92    0.48 
   3  -1  -4   22.69    0.48 
  -3  -1   4   22.13    0.49 
  -4   1   4    4.94    0.13 
   4  -1   4    5.52    0.26 
   4   1  -4    5.01    0.24 
  -4   1   4    5.03    0.26 
   4   1  -4    4.94    0.24 
  -4  -1  -4    5.36    0.21 
  -4   1   4    5.12    0.26 
  -4  -1  -4    5.18    0.26 
   4  -1   4    5.14    0.19 
   4  -1  -4    5.01    0.23 
  -4  -1   4    4.94    0.12 
   4  -1  -4    4.97    0.26 
  -4  -1   4    5.01    0.24 
  -4   1  -4    4.87    0.20 
   4   1   4    5.48    0.23 
   4   1   4    4.85    0.23 
  -4   1  -4    4.72    0.26 
  -4  -1   4    5.23    0.27 
  -5  -1  -4   17.02    0.54 
   5   1  -4   15.79    0.49 
   5  -1   4   15.46    0.50 
   5  -1   4   15.91    0.42 
  -5  -1  -4   16.77    0.43 
   5   1  -4   15.84    0.48 
  -5   1   4   17.44    0.56 
  -5   1  -4   17.57    0.55 
   5  -1  -4   16.69    0.52 
   5   1   4   16.64    0.49 
   5   1   4   16.20    0.46 
  -5  -1   4   16.74    0.55 
  -5   1  -4   17.03    0.43 
   5  -1  -4   17.11    0.48 
   6   1  -4    3.05    0.24 
  -6  -1  -4    3.41    0.29 
  -6   1   4    2.89    0.29 
   6   1  -4    3.22    0.26 
   6  -1   4    3.17    0.30 
   6  -1  -4    3.18    0.24 
  -6  -1   4    2.78    0.29 
   6   1   4    3.15    0.23 
   6   1   4    3.43    0.25 
   6  -1  -4    3.43    0.28 
  -6   1  -4    3.56    0.34 
  -7   1   4    1.29    0.24 
  -7  -1  -4    0.93    0.22 
   7   1  -4    1.05    0.20 
   7  -1   4    0.76    0.18 
   7   1  -4    0.80    0.17 
  -7  -1   4    0.88    0.21 
  -7   1  -4    0.80    0.20 
   7  -1  -4    1.46    0.21 
   7  -1  -4    0.88    0.19 
   7   1   4    1.02    0.19 
   7   1   4    1.15    0.19 
  -8   1   4    1.66    0.30 
   8  -1   4    1.23    0.24 
   8   1  -4    1.33    0.25 
   8   1  -4    1.24    0.22 
  -8  -1  -4    0.92    0.24 
  -8   1  -4    1.33    0.26 
  -8  -1   4    1.14    0.25 
   8   1   4    0.45    0.17 
   8  -1  -4    1.03    0.23 
   9   1  -4    0.12    0.15 
  -9  -1  -4   -0.26    0.18 
  -9   1   4    0.40    0.21 
   9  -1   4    0.08    0.18 
   9   1   4    0.07    0.16 
   9  -1  -4    0.36    0.21 
  -9   1  -4    0.00    0.17 
  -9  -1   4    0.20    0.22 
   0  -2   4   13.14    0.29 
   0  -2  -4   13.92    0.30 
   0   2  -4   14.59    0.30 
   0   2  -4   13.52    0.25 
   0   2   4   13.61    0.26 
   0   2   4   13.42    0.29 
   0  -2   4   13.72    0.26 
   0  -2  -4   13.55    0.26 
   0   2   4   13.75    0.29 
   1   2  -4  162.07    2.26 
  -1   2   4  160.47    2.33 
  -1   2   4  158.14    2.24 
  -1   2   4  163.05    2.28 
   1  -2   4  159.98    2.29 
  -1  -2  -4  159.12    2.32 
  -1   2   4  161.99    2.29 
   1   2  -4  157.67    2.28 
  -1  -2  -4  161.23    2.32 
  -1   2  -4  159.49    2.36 
   1   2   4  161.20    2.23 
  -1  -2   4  159.75    2.36 
   1   2   4  158.83    2.26 
  -1  -2   4  162.83    2.23 
  -2  -2  -4   19.07    0.42 
  -2   2   4   18.70    0.42 
  -2   2   4   19.14    0.35 
  -2  -2  -4   19.04    0.41 
   2   2  -4   18.46    0.35 
   2  -2   4   19.78    0.43 
  -2   2   4   19.13    0.43 
   2   2  -4   18.74    0.42 
   2  -2   4   19.20    0.29 
  -2   2  -4   18.44    0.41 
   2   2   4   18.60    0.37 
  -2   2  -4   19.07    0.44 
  -2  -2   4   18.85    0.44 
   2  -2  -4   18.67    0.39 
   2   2   4   18.63    0.41 
  -2  -2   4   19.19    0.38 
   3  -2   4   79.83    1.35 
  -3   2   4   84.47    1.37 
   3  -2   4   80.10    1.17 
   3   2  -4   81.48    1.33 
  -3  -2  -4   81.84    1.37 
  -3  -2  -4   79.52    1.29 
  -3   2   4   80.94    1.38 
  -3   2   4   78.62    1.20 
  -3  -2   4   80.70    1.20 
   3  -2  -4   78.71    1.26 
   3   2   4   79.47    1.30 
  -3   2  -4   79.92    1.38 
  -3   2  -4   79.88    1.30 
  -3  -2   4   79.84    1.29 
  -3  -2   4   82.77    1.40 
   3   2   4   81.61    1.28 
  -4  -2  -4   16.53    0.41 
   4   2  -4   15.60    0.45 
   4  -2   4   15.62    0.47 
   4  -2   4   15.79    0.35 
  -4   2   4   15.65    0.32 
  -4  -2  -4   15.97    0.47 
  -4   2   4   15.97    0.49 
   4   2  -4   16.49    0.43 
   4   2   4   16.46    0.43 
   4   2   4   15.77    0.44 
   4  -2  -4   15.15    0.46 
  -4   2  -4   15.38    0.48 
   4  -2  -4   15.93    0.41 
  -4   2  -4   16.43    0.41 
  -4  -2   4   16.53    0.50 
  -4  -2   4   15.66    0.31 
   5   2  -4    2.05    0.20 
   5  -2   4    2.18    0.15 
  -5  -2  -4    2.06    0.16 
  -5   2   4    2.21    0.23 
  -5  -2  -4    2.47    0.24 
   5   2  -4    2.56    0.21 
   5  -2   4    1.78    0.20 
   5  -2  -4    2.26    0.18 
   5   2   4    2.39    0.19 
  -5   2  -4    1.92    0.22 
  -5  -2   4    2.56    0.26 
  -5   2  -4    1.96    0.16 
   5  -2  -4    1.95    0.21 
   5   2   4    2.19    0.21 
  -6   2   4    0.10    0.12 
  -6  -2  -4    0.04    0.11 
   6   2  -4    0.20    0.12 
   6  -2   4    0.04    0.10 
   6   2  -4    0.08    0.09 
   6   2   4    0.13    0.10 
   6  -2  -4    0.02    0.09 
  -6   2  -4    0.30    0.14 
   6   2   4    0.12    0.11 
   6  -2  -4    0.19    0.11 
  -6  -2   4    0.16    0.13 
   7   2  -4    2.80    0.30 
   7   2  -4    2.25    0.26 
   7  -2   4    2.02    0.27 
  -7   2   4    2.01    0.29 
  -7  -2  -4    2.63    0.31 
   7   2   4    2.07    0.25 
  -7  -2   4    2.09    0.28 
  -7   2  -4    2.08    0.29 
   7  -2  -4    2.33    0.29 
   7   2   4    1.88    0.23 
   8   2  -4    2.17    0.28 
   8  -2   4    1.91    0.28 
  -8   2   4    1.90    0.32 
  -8  -2  -4    1.87    0.30 
   8   2  -4    1.89    0.27 
  -8   2  -4    2.40    0.33 
   8   2   4    2.20    0.28 
  -8  -2   4    2.42    0.34 
   8  -2  -4    1.95    0.29 
  -9  -2  -4    0.43    0.24 
  -9   2   4    0.23    0.20 
   9  -2   4   -0.09    0.16 
  -9   2  -4    0.06    0.20 
   9  -2  -4    0.16    0.16 
  -9  -2   4    0.00    0.20 
   0  -3  -4    0.00    0.04 
   0   3  -4    0.05    0.05 
   0   3   4   -0.02    0.05 
   0  -3   4   -0.01    0.03 
   0   3  -4   -0.02    0.04 
   0   3   4    0.07    0.05 
   0   3   4   -0.06    0.03 
   0  -3   4   -0.01    0.05 
   1   3  -4   43.97    0.74 
  -1   3   4   43.34    0.72 
  -1   3   4   42.91    0.73 
   1  -3   4   42.87    0.72 
  -1   3   4   43.39    0.74 
  -1  -3  -4   44.02    0.74 
   1   3  -4   43.42    0.73 
  -1   3   4   43.45    0.75 
  -1  -3  -4   43.90    0.77 
   1   3   4   42.87    0.65 
  -1   3  -4   43.04    0.77 
  -1  -3   4   42.99    0.66 
  -1   3  -4   43.89    0.78 
  -1  -3   4   44.03    0.78 
  -1   3  -4   43.01    0.63 
   1   3   4   43.69    0.75 
  -2   3   4  207.66    2.96 
  -2  -3  -4  204.09    3.02 
   2   3  -4  207.32    2.97 
  -2   3   4  208.51    3.01 
  -2  -3  -4  205.36    3.06 
   2   3  -4  208.80    2.96 
   2  -3   4  204.85    2.76 
   2  -3   4  204.93    3.00 
  -2   3   4  208.14    3.08 
  -2   3  -4  205.05    3.09 
  -2  -3   4  210.97    2.90 
   2   3   4  209.41    2.97 
   2   3   4  205.24    2.89 
  -2   3  -4  206.77    3.02 
  -2  -3   4  210.77    3.10 
   2  -3  -4  205.23    2.90 
  -3  -3  -4   41.00    0.77 
   3  -3   4   41.43    0.82 
   3   3  -4   40.82    0.80 
   3  -3   4   40.96    0.62 
  -3   3   4   40.39    0.71 
  -3   3   4   41.18    0.82 
  -3   3   4   39.86    0.83 
  -3  -3  -4   40.83    0.81 
   3   3  -4   41.07    0.70 
   3   3   4   40.76    0.79 
   3  -3  -4   40.74    0.73 
   3   3   4   40.36    0.72 
  -3   3  -4   41.42    0.78 
  -3  -3   4   40.64    0.73 
  -3   3  -4   42.23    0.85 
  -3  -3   4   40.96    0.85 
  -4   3   4    0.23    0.11 
   4  -3   4    0.57    0.07 
   4   3  -4    0.38    0.09 
   4   3  -4    0.14    0.09 
  -4  -3  -4    0.35    0.09 
  -4  -3  -4    0.41    0.12 
   4  -3   4    0.40    0.11 
  -4   3   4    0.34    0.07 
   4   3   4    0.20    0.08 
   4  -3  -4    0.08    0.10 
  -4   3  -4    0.44    0.09 
   4  -3  -4    0.47    0.09 
   4   3   4    0.36    0.10 
  -4  -3   4    0.31    0.06 
  -4  -3   4    0.31    0.11 
  -4   3  -4    0.43    0.12 
  -5  -3  -4    0.58    0.11 
  -5  -3  -4    0.56    0.15 
   5   3  -4    0.58    0.13 
  -5   3   4    0.47    0.13 
   5   3  -4    0.57    0.11 
   5  -3   4    0.58    0.13 
   5   3   4    0.45    0.12 
   5  -3  -4    0.43    0.12 
   5  -3  -4    0.47    0.11 
   5   3   4    0.47    0.11 
  -5   3  -4    0.35    0.13 
  -5  -3   4    0.58    0.14 
  -5   3  -4    0.57    0.11 
   6  -3   4    4.14    0.30 
   6   3  -4    4.76    0.28 
  -6  -3  -4    4.64    0.33 
  -6   3   4    4.04    0.31 
   6   3  -4    4.35    0.29 
   6   3   4    4.23    0.27 
  -6  -3   4    4.68    0.34 
   6  -3  -4    4.66    0.33 
  -6   3  -4    4.95    0.36 
   6  -3  -4    3.92    0.25 
   6   3   4    4.23    0.29 
   7  -3   4    6.60    0.41 
  -7   3   4    6.48    0.42 
   7   3  -4    6.38    0.38 
   7   3  -4    6.67    0.37 
  -7  -3  -4    6.79    0.43 
   7   3   4    7.13    0.37 
   7  -3  -4    7.13    0.42 
   7   3   4    6.77    0.38 
  -7  -3   4    6.55    0.44 
  -7   3  -4    5.64    0.40 
   8  -3   4    0.28    0.17 
   8   3  -4    0.40    0.18 
  -8   3   4    0.50    0.22 
  -8  -3  -4    0.59    0.22 
   8   3   4    0.66    0.19 
   8  -3  -4    0.59    0.21 
  -8  -3   4    0.43    0.23 
  -8   3  -4    0.32    0.19 
  -9   3   4    0.33    0.23 
   9  -3   4    0.03    0.17 
  -9  -3  -4    0.37    0.21 
   9   3  -4   -0.05    0.15 
   9  -3  -4    0.11    0.20 
  -9  -3   4    0.07    0.21 
  -9   3  -4    0.17    0.20 
   0   4   4    2.84    0.16 
   0  -4  -4    3.41    0.15 
   0   4  -4    3.11    0.17 
   0   4  -4    3.35    0.14 
   0   4   4    3.19    0.16 
   0  -4   4    3.17    0.11 
   0   4   4    3.11    0.12 
   0  -4   4    3.31    0.17 
  -1   4   4    0.81    0.10 
  -1  -4  -4    0.75    0.09 
  -1   4   4    0.89    0.09 
   1   4  -4    0.85    0.10 
  -1   4   4    0.94    0.10 
  -1   4   4    0.76    0.10 
   1  -4   4    0.94    0.11 
   1  -4   4    1.05    0.10 
   1   4  -4    0.94    0.11 
  -1   4  -4    0.67    0.10 
   1   4   4    0.90    0.11 
   1   4   4    0.78    0.10 
  -1   4  -4    0.84    0.07 
  -1  -4   4    0.80    0.06 
   1   4   4    0.84    0.05 
  -1  -4   4    1.17    0.13 
  -1   4  -4    0.78    0.11 
   2   4  -4   69.33    1.17 
  -2  -4  -4   68.72    1.18 
  -2  -4  -4   70.81    1.19 
  -2   4   4   69.06    1.11 
  -2   4   4   69.55    1.15 
  -2   4   4   69.15    1.20 
  -2   4   4   69.42    1.17 
   2  -4   4   69.10    1.16 
   2   4  -4   69.00    1.14 
  -2   4  -4   70.31    1.23 
  -2  -4   4   67.38    1.03 
  -2   4  -4   68.55    1.19 
   2   4   4   69.67    1.17 
   2   4   4   68.12    1.02 
  -2  -4   4   70.70    1.24 
   3  -4   4   47.81    0.72 
   3  -4   4   48.21    0.93 
  -3   4   4   48.71    0.94 
   3   4  -4   46.65    0.85 
  -3   4   4   49.22    0.97 
  -3  -4  -4   49.22    0.91 
  -3  -4  -4   48.57    0.95 
  -3   4   4   48.92    0.86 
   3   4  -4   47.27    0.93 
  -3  -4   4   49.49    0.99 
  -3   4  -4   48.96    0.98 
  -3  -4   4   48.26    0.81 
   3   4   4   48.76    0.93 
  -3   4  -4   48.41    0.92 
   3   4   4   49.08    0.81 
   3  -4  -4   48.47    0.85 
   3  -4  -4   48.28    0.93 
  -4   4   4    2.57    0.15 
  -4   4   4    1.95    0.22 
   4  -4   4    2.18    0.21 
  -4  -4  -4    2.29    0.22 
   4   4  -4    2.83    0.22 
   4   4  -4    2.28    0.15 
  -4  -4  -4    2.45    0.17 
   4   4   4    2.82    0.16 
   4   4   4    2.39    0.22 
  -4  -4   4    2.22    0.14 
  -4   4  -4    2.33    0.18 
   4  -4  -4    2.41    0.16 
  -4   4  -4    1.96    0.21 
  -4  -4   4    2.33    0.23 
   4  -4  -4    2.61    0.23 
   5   4  -4    0.11    0.11 
   5   4  -4    0.10    0.07 
  -5  -4  -4    0.17    0.09 
   5  -4   4    0.15    0.10 
  -5  -4  -4    0.08    0.10 
  -5   4   4    0.14    0.13 
  -5  -4   4    0.06    0.13 
   5   4   4    0.17    0.11 
   5   4   4    0.12    0.08 
   5  -4  -4    0.01    0.07 
  -5   4  -4    0.18    0.12 
  -5   4  -4    0.18    0.10 
   5  -4  -4    0.05    0.09 
  -6   4   4   11.68    0.51 
   6   4  -4   10.56    0.47 
   6  -4   4   11.41    0.50 
  -6  -4  -4   11.11    0.50 
   6  -4  -4   11.72    0.50 
   6   4   4   11.15    0.46 
  -6   4  -4   10.16    0.50 
  -6  -4   4    9.92    0.48 
  -7  -4  -4   -0.05    0.13 
   7  -4   4   -0.06    0.12 
  -7   4   4   -0.06    0.13 
   7   4  -4   -0.24    0.10 
  -7  -4   4    0.17    0.15 
   7  -4  -4    0.26    0.16 
  -7   4  -4    0.10    0.14 
   7   4   4    0.05    0.13 
   8  -4   4    1.33    0.27 
   8   4  -4    1.23    0.26 
  -8  -4  -4    1.37    0.29 
  -8   4   4    1.71    0.29 
   8  -4  -4    1.05    0.24 
  -8   4  -4    1.21    0.27 
   8   4   4    1.51    0.25 
  -8  -4   4    1.13    0.28 
  -9  -4  -4    1.00    0.30 
   0   5  -4    0.05    0.05 
   0   5   4   -0.07    0.06 
   0   5  -4    0.05    0.06 
   0  -5  -4    0.01    0.05 
   0   5   4   -0.06    0.05 
   0  -5   4    0.01    0.07 
   0   5   4    0.02    0.04 
   0  -5   4   -0.07    0.03 
   1   5  -4    3.43    0.17 
   1  -5   4    3.11    0.15 
   1  -5   4    3.24    0.19 
   1   5  -4    3.41    0.19 
  -1   5   4    3.83    0.20 
  -1  -5  -4    3.51    0.18 
  -1   5   4    3.13    0.15 
  -1   5   4    3.23    0.17 
  -1   5  -4    3.39    0.20 
  -1  -5   4    3.74    0.21 
   1   5   4    3.51    0.19 
  -1   5  -4    3.38    0.13 
  -1  -5   4    3.46    0.10 
   1   5   4    3.31    0.19 
   1  -5  -4    3.51    0.18 
   1   5   4    3.25    0.09 
  -2  -5  -4   13.65    0.40 
   2   5  -4   13.55    0.39 
  -2  -5  -4   13.13    0.40 
  -2   5   4   13.98    0.35 
  -2   5   4   13.21    0.38 
  -2   5   4   13.65    0.38 
   2   5  -4   13.74    0.39 
   2  -5   4   13.47    0.37 
  -2   5   4   13.84    0.41 
  -2   5  -4   13.91    0.27 
   2   5   4   13.27    0.25 
  -2  -5   4   14.29    0.43 
  -2  -5   4   13.38    0.26 
   2   5   4   13.71    0.40 
  -2   5  -4   14.32    0.41 
  -2   5  -4   14.12    0.44 
  -3  -5  -4    2.07    0.18 
   3   5  -4    2.11    0.20 
   3   5  -4    2.09    0.16 
  -3   5   4    3.06    0.22 
   3   5  -4    2.37    0.12 
  -3  -5  -4    2.40    0.19 
   3  -5   4    2.47    0.10 
   3  -5   4    2.49    0.19 
  -3   5   4    2.42    0.17 
  -3  -5   4    2.75    0.21 
   3  -5  -4    2.80    0.16 
   3   5   4    2.25    0.11 
  -3   5  -4    2.34    0.20 
  -3   5  -4    2.62    0.19 
   3   5   4    2.67    0.21 
   3  -5  -4    2.32    0.19 
  -4  -5  -4    1.80    0.18 
  -4  -5  -4    1.74    0.20 
   4  -5   4    1.60    0.19 
  -4   5   4    1.72    0.21 
   4   5  -4    1.68    0.20 
  -4   5   4    1.74    0.16 
  -4   5  -4    1.64    0.20 
  -4  -5   4    1.72    0.21 
  -4   5  -4    1.47    0.17 
   4   5   4    1.64    0.20 
   4  -5  -4    1.66    0.19 
  -4  -5   4    1.50    0.15 
   4  -5  -4    1.95    0.15 
   5   5  -4    0.16    0.11 
  -5  -5  -4    0.18    0.13 
  -5   5   4    0.35    0.14 
  -5  -5  -4    0.31    0.11 
   5  -5   4    0.21    0.12 
  -5  -5   4    0.70    0.17 
  -5   5  -4    0.32    0.11 
   5   5   4    0.22    0.13 
  -5   5  -4    0.27    0.15 
   5  -5  -4    0.23    0.12 
   6  -5   4    3.27    0.32 
   6   5  -4    3.62    0.30 
  -6  -5  -4    3.59    0.35 
  -6   5   4    3.55    0.35 
   6   5   4    3.96    0.30 
  -6  -5   4    3.89    0.33 
  -6   5  -4    3.37    0.35 
   6  -5  -4    3.87    0.31 
   7   5  -4   -0.34    0.12 
   7  -5   4    0.19    0.17 
  -7  -5  -4   -0.01    0.12 
  -7   5   4    0.02    0.16 
  -7  -5   4    0.04    0.14 
   7   5   4    0.18    0.14 
   7  -5  -4    0.00    0.13 
  -7   5  -4   -0.29    0.13 
   8  -5   4    0.29    0.19 
  -8  -5  -4    0.38    0.18 
   8   5  -4    0.04    0.16 
  -8   5   4    0.06    0.16 
  -8   5  -4    0.52    0.23 
  -8  -5   4    0.19    0.18 
   8  -5  -4    0.43    0.21 
   8   5   4    0.42    0.18 
   0   6   4    0.89    0.13 
   0   6  -4    0.72    0.12 
   0   6  -4    0.84    0.10 
   0  -6  -4    0.79    0.12 
   0  -6   4    0.73    0.07 
   0  -6   4    0.87    0.14 
   0   6   4    0.80    0.08 
   0   6   4    0.76    0.13 
  -1   6   4    1.19    0.15 
   1   6  -4    1.14    0.13 
  -1   6   4    1.08    0.12 
   1   6  -4    1.32    0.16 
  -1   6   4    0.99    0.11 
  -1  -6  -4    1.32    0.15 
   1  -6   4    1.19    0.15 
   1  -6   4    1.15    0.11 
   1   6   4    0.89    0.13 
   1   6   4    1.07    0.05 
  -1  -6   4    0.84    0.14 
  -1   6  -4    1.15    0.10 
   1   6   4    1.03    0.14 
  -1  -6   4    1.12    0.06 
   1  -6  -4    1.21    0.11 
   1  -6  -4    1.02    0.13 
  -1   6  -4    1.23    0.15 
   2  -6   4    5.99    0.25 
  -2  -6  -4    6.44    0.29 
  -2   6   4    6.28    0.29 
  -2   6   4    5.41    0.26 
  -2  -6  -4    5.66    0.26 
  -2   6   4    5.54    0.23 
   2   6  -4    5.91    0.27 
   2   6  -4    5.93    0.27 
   2  -6  -4    6.33    0.25 
   2   6   4    6.65    0.29 
  -2  -6   4    5.83    0.29 
  -2   6  -4    6.32    0.29 
  -2   6  -4    5.98    0.18 
  -2   6  -4    6.04    0.30 
   2   6   4    6.46    0.29 
   3   6  -4    7.18    0.33 
  -3   6   4    6.29    0.31 
   3  -6   4    6.68    0.30 
   3   6  -4    6.82    0.29 
  -3   6   4    6.84    0.29 
  -3  -6  -4    6.90    0.32 
  -3  -6  -4    6.51    0.30 
   3  -6  -4    7.18    0.26 
   3  -6  -4    7.11    0.31 
   3   6   4    7.42    0.33 
  -3   6  -4    6.47    0.30 
  -3   6  -4    7.21    0.34 
  -4   6   4    1.02    0.19 
  -4   6   4    0.84    0.14 
   4   6  -4    1.05    0.14 
   4   6  -4    0.97    0.17 
  -4  -6  -4    1.15    0.18 
   4  -6   4    0.89    0.16 
  -4  -6  -4    0.84    0.15 
  -4  -6   4    1.31    0.20 
   4  -6  -4    0.91    0.17 
   4  -6  -4    0.87    0.12 
   4   6   4    1.23    0.19 
  -4   6  -4    1.05    0.19 
  -4   6  -4    0.75    0.14 
  -4  -6   4    0.80    0.13 
  -5  -6  -4    1.16    0.17 
   5   6  -4    1.04    0.19 
   5  -6   4    1.41    0.22 
  -5  -6  -4    1.59    0.24 
  -5   6   4    0.86    0.18 
  -5  -6   4    1.06    0.20 
   5   6   4    1.01    0.19 
   5  -6  -4    1.45    0.22 
  -5   6  -4    0.89    0.20 
  -5   6  -4    1.17    0.18 
   6  -6   4    1.25    0.21 
  -6   6   4    1.33    0.25 
   6   6  -4    1.22    0.22 
  -6  -6  -4    0.80    0.19 
  -6   6  -4    0.94    0.22 
  -6  -6   4    0.98    0.24 
   6   6   4    0.94    0.20 
   6  -6  -4    0.95    0.20 
   7  -6   4   -0.08    0.12 
   7   6  -4    0.30    0.18 
  -7  -6  -4    0.07    0.15 
  -7   6   4   -0.07    0.15 
  -7  -6   4   -0.14    0.15 
   7  -6  -4   -0.05    0.14 
   7   6   4   -0.03    0.14 
  -7   6  -4    0.05    0.16 
   8   6  -4    0.61    0.23 
  -8   6   4    0.77    0.26 
  -8  -6  -4    0.62    0.23 
   8  -6   4    0.28    0.19 
  -8   6  -4    0.81    0.25 
   8   6   4    0.87    0.23 
  -8  -6   4    0.78    0.26 
   8  -6  -4    0.67    0.22 
   0  -7  -4    0.06    0.07 
   0  -7   4   -0.04    0.07 
   0   7   4   -0.01    0.06 
   0   7  -4   -0.04    0.08 
   0  -7  -4   -0.02    0.04 
   0   7   4   -0.06    0.06 
   0  -7   4    0.05    0.04 
   0   7  -4   -0.05    0.06 
   1  -7   4    0.27    0.07 
  -1  -7  -4    0.15    0.08 
   1  -7   4    0.09    0.10 
   1   7  -4    0.30    0.11 
  -1   7   4    0.25    0.10 
  -1   7   4    0.08    0.07 
   1   7  -4    0.22    0.09 
  -1   7  -4    0.20    0.09 
  -1  -7   4    0.15    0.10 
   1   7   4    0.15    0.09 
   1  -7  -4    0.08    0.06 
   1  -7  -4    0.18    0.09 
   1   7   4    0.17    0.08 
  -1   7  -4    0.18    0.06 
  -2  -7  -4    0.22    0.10 
   2  -7   4    0.08    0.08 
  -2   7   4    0.14    0.09 
   2   7  -4    0.31    0.11 
  -2   7   4    0.06    0.09 
   2   7  -4    0.16    0.09 
   2  -7   4    0.16    0.08 
  -2   7   4    0.31    0.09 
   2   7   4    0.15    0.08 
  -2   7  -4    0.19    0.10 
   2  -7  -4    0.07    0.07 
  -2  -7   4   -0.06    0.07 
   2   7   4    0.09    0.08 
  -3  -7  -4    7.03    0.34 
  -3   7   4    7.15    0.32 
  -3   7   4    7.19    0.28 
  -3  -7  -4    7.11    0.33 
   3   7  -4    7.02    0.32 
   3  -7   4    7.66    0.32 
  -3   7   4    7.13    0.35 
   3   7  -4    7.29    0.34 
   3   7   4    6.77    0.33 
  -3  -7   4    7.56    0.37 
  -3   7  -4    7.98    0.39 
  -3   7  -4    7.51    0.35 
   3  -7  -4    7.02    0.31 
   4   7  -4    1.24    0.20 
  -4  -7  -4    1.16    0.19 
  -4   7   4    1.21    0.17 
   4  -7   4    1.20    0.18 
  -4   7   4    1.34    0.22 
  -4  -7  -4    1.47    0.20 
   4   7  -4    0.80    0.14 
   4   7   4    1.33    0.20 
  -4   7  -4    1.26    0.22 
  -4  -7   4    0.96    0.19 
   4  -7  -4    1.02    0.17 
  -4   7  -4    1.29    0.19 
  -5   7   4    2.43    0.30 
  -5  -7  -4    2.26    0.27 
   5   7  -4    2.31    0.28 
   5  -7   4    2.32    0.27 
  -5  -7  -4    2.12    0.23 
  -5  -7   4    2.11    0.28 
   5   7   4    2.14    0.27 
   5  -7  -4    2.42    0.26 
  -5   7  -4    2.19    0.24 
  -5   7  -4    1.55    0.24 
  -6  -7  -4    0.13    0.14 
   6  -7   4    0.43    0.16 
   6   7  -4    0.46    0.19 
  -6   7   4    0.29    0.18 
  -6   7  -4    0.37    0.18 
   6   7   4   -0.01    0.13 
  -6  -7   4    0.21    0.16 
   6  -7  -4    0.24    0.16 
  -7  -7  -4    0.80    0.21 
   7   7  -4    0.87    0.22 
  -7   7   4    0.63    0.22 
   7  -7   4    0.72    0.22 
  -7  -7   4    0.15    0.19 
   7  -7  -4    0.37    0.20 
  -7   7  -4    0.68    0.22 
   7   7   4    0.65    0.22 
   8   7  -4    0.03    0.17 
  -8   7   4    0.11    0.21 
   8  -7   4    0.05    0.17 
  -8  -7  -4    0.05    0.18 
   8  -7  -4   -0.03    0.17 
  -8  -7   4    0.24    0.22 
   8   7   4   -0.15    0.18 
  -8   7  -4    0.26    0.21 
   0  -8   4    4.85    0.30 
   0  -8  -4    5.03    0.28 
   0   8   4    5.05    0.29 
   0   8   4    5.87    0.28 
   0   8  -4    5.37    0.24 
   0   8  -4    5.05    0.29 
   1  -8   4    0.18    0.11 
  -1   8   4    0.24    0.11 
  -1   8   4    0.10    0.08 
   1   8  -4    0.07    0.09 
   1  -8   4    0.10    0.06 
  -1  -8  -4   -0.03    0.07 
   1   8  -4    0.13    0.09 
  -1   8  -4    0.09    0.10 
   1   8   4    0.15    0.09 
   1  -8  -4    0.13    0.07 
   1   8   4    0.11    0.10 
  -1  -8   4    0.14    0.10 
  -1   8  -4    0.21    0.08 
   1  -8  -4    0.09    0.09 
   2  -8   4    2.34    0.18 
   2  -8   4    2.07    0.24 
   2   8  -4    2.82    0.25 
  -2  -8  -4    2.53    0.25 
  -2   8   4    2.64    0.25 
  -2   8   4    2.38    0.18 
   2   8  -4    2.50    0.24 
   2  -8  -4    2.31    0.24 
   2   8   4    2.29    0.23 
  -2   8  -4    2.37    0.24 
   2  -8  -4    2.62    0.18 
  -2  -8   4    2.32    0.24 
   2   8   4    2.26    0.24 
  -3   8   4   23.81    0.70 
  -3  -8  -4   23.88    0.68 
  -3   8   4   24.48    0.67 
   3  -8   4   24.57    0.64 
   3   8  -4   23.58    0.66 
  -3  -8  -4   23.57    0.69 
   3   8  -4   23.74    0.68 
   3   8   4   24.92    0.70 
   3  -8  -4   24.01    0.63 
  -3  -8   4   23.86    0.72 
  -3   8  -4   24.66    0.73 
  -3   8  -4   24.28    0.69 
  -4  -8  -4   50.14    1.12 
  -4  -8  -4   51.30    1.16 
   4  -8   4   49.59    1.09 
  -4   8   4   48.56    1.16 
   4   8  -4   50.72    1.07 
   4   8  -4   51.68    1.15 
  -4   8   4   50.49    1.09 
  -4   8  -4   48.32    1.11 
  -4  -8   4   50.63    1.20 
   4   8   4   51.63    1.15 
   4  -8  -4   51.16    1.10 
  -4   8  -4   51.20    1.20 
   5  -8   4    9.54    0.45 
  -5  -8  -4    9.61    0.48 
  -5  -8  -4    9.52    0.43 
  -5   8   4    9.72    0.49 
   5   8  -4    9.92    0.48 
  -5   8  -4   10.09    0.45 
  -5   8  -4   10.19    0.52 
   5  -8  -4    9.87    0.46 
   5   8   4    9.37    0.47 
  -5  -8   4   10.19    0.52 
  -6  -8  -4    1.45    0.27 
  -6   8   4    1.44    0.27 
   6  -8   4    1.53    0.25 
   6   8  -4    1.10    0.23 
   6  -8  -4    0.93    0.22 
  -6  -8   4    1.41    0.27 
  -6   8  -4    1.43    0.28 
   6   8   4    0.90    0.21 
   7  -8   4    2.72    0.35 
  -7   8   4    3.03    0.38 
  -7  -8  -4    3.06    0.37 
   7   8  -4    2.54    0.34 
  -7   8  -4    2.82    0.37 
  -7  -8   4    2.83    0.38 
   7  -8  -4    3.81    0.40 
   7   8   4    3.01    0.35 
   0  -9   4   -0.04    0.09 
   0   9   4    0.06    0.09 
   0   9   4   -0.06    0.10 
   0   9  -4    0.06    0.11 
   0  -9  -4    0.05    0.09 
   0   9  -4   -0.04    0.07 
  -1   9   4    0.43    0.12 
   1  -9   4    0.65    0.16 
   1   9  -4    0.88    0.18 
  -1  -9  -4    0.50    0.14 
  -1   9   4    0.51    0.15 
   1   9  -4    0.61    0.14 
  -1   9  -4    0.80    0.17 
   1   9   4    0.48    0.15 
  -1  -9   4    0.78    0.18 
   1   9   4    0.39    0.13 
   1  -9  -4    0.49    0.14 
   2  -9   4    2.80    0.29 
  -2   9   4    3.43    0.23 
  -2   9   4    2.77    0.28 
   2   9  -4    2.73    0.28 
   2   9  -4    2.51    0.25 
  -2  -9  -4    2.81    0.28 
   2  -9  -4    3.13    0.26 
  -2   9  -4    2.91    0.28 
  -2  -9   4    3.15    0.31 
   2   9   4    2.54    0.26 
   2   9   4    2.80    0.27 
   3   9  -4    1.83    0.25 
  -3  -9  -4    1.57    0.22 
  -3   9   4    1.54    0.22 
   3   9  -4    1.76    0.23 
   3  -9   4    2.00    0.27 
  -3  -9  -4    1.83    0.24 
   3  -9   4    2.13    0.22 
  -3  -9   4    1.74    0.24 
  -3   9  -4    2.22    0.27 
   3  -9  -4    1.77    0.20 
   3  -9  -4    1.92    0.24 
   3   9   4    1.70    0.23 
   4  -9   4   -0.08    0.10 
  -4  -9  -4    0.05    0.12 
   4   9  -4   -0.16    0.09 
  -4   9   4   -0.04    0.10 
   4   9  -4   -0.06    0.11 
  -4   9   4    0.04    0.12 
  -4  -9  -4    0.18    0.13 
   4   9   4   -0.07    0.11 
  -4   9  -4    0.07    0.12 
  -4   9  -4    0.13    0.14 
   4  -9  -4   -0.03    0.10 
  -4  -9   4   -0.05    0.14 
   5   9  -4   -0.02    0.13 
   5  -9   4    0.08    0.13 
  -5  -9  -4    0.24    0.16 
  -5   9   4   -0.11    0.12 
  -5  -9  -4   -0.11    0.11 
   5   9   4    0.22    0.14 
  -5  -9   4   -0.14    0.12 
  -5   9  -4    0.02    0.12 
   5  -9  -4    0.05    0.11 
  -5   9  -4    0.16    0.16 
   6  -9   4    0.55    0.19 
  -6   9   4    0.30    0.19 
   6   9  -4    0.33    0.18 
  -6  -9  -4   -0.25    0.14 
   6  -9  -4   -0.02    0.15 
   6   9   4    0.67    0.21 
  -6  -9   4    0.05    0.19 
  -6   9  -4    0.34    0.19 
  -7  -9  -4    3.85    0.42 
   7   9  -4    4.12    0.44 
   7  -9   4    4.85    0.47 
  -7   9   4    3.83    0.43 
   7  -9  -4    4.55    0.44 
   7   9   4    3.66    0.40 
  -7  -9   4    4.24    0.46 
  -7   9  -4    4.52    0.48 
   0  10   4    3.90    0.27 
   0  10   4    3.86    0.30 
   0 -10  -4    4.29    0.30 
   0 -10   4    3.87    0.32 
   0  10  -4    3.06    0.30 
   0  10  -4    3.96    0.25 
  -1  10   4    3.04    0.30 
  -1 -10  -4    3.39    0.27 
   1  10  -4    3.72    0.29 
   1 -10   4    3.47    0.33 
   1  10  -4    3.45    0.26 
  -1  10   4    3.24    0.24 
  -1 -10   4    3.67    0.30 
  -1  10  -4    3.59    0.30 
   1  10   4    3.49    0.26 
   1 -10  -4    3.44    0.29 
   1  10   4    3.73    0.30 
  -2  10   4    8.13    0.43 
   2  10  -4    9.31    0.44 
   2  10  -4    8.44    0.40 
  -2 -10  -4    7.48    0.41 
   2 -10   4    8.63    0.46 
   2  10   4    7.92    0.40 
  -2 -10   4    8.66    0.45 
   2  10   4    7.35    0.41 
  -2  10  -4    9.30    0.46 
   2 -10  -4    8.35    0.42 
  -3 -10  -4   11.92    0.53 
   3 -10   4   12.65    0.56 
  -3  10   4   12.27    0.51 
   3  10  -4   12.18    0.51 
   3  10  -4   12.40    0.52 
  -3 -10  -4   12.14    0.53 
   3  10   4   12.90    0.53 
   3 -10  -4   12.64    0.54 
  -3 -10   4   13.31    0.57 
  -3  10  -4   12.80    0.55 
  -4 -10  -4   -0.17    0.10 
  -4  10   4   -0.11    0.11 
  -4  10   4    0.10    0.15 
   4  10  -4    0.14    0.16 
   4  10  -4    0.04    0.12 
  -4 -10  -4   -0.06    0.12 
   4 -10   4    0.02    0.16 
   4  10   4    0.07    0.13 
  -4  10  -4    0.07    0.13 
   4 -10  -4    0.36    0.17 
  -4 -10   4    0.24    0.17 
  -5 -10  -4    1.14    0.23 
   5  10  -4    1.41    0.26 
  -5  10   4    1.75    0.30 
   5 -10   4    1.63    0.25 
  -5 -10  -4    1.15    0.25 
   5 -10  -4    1.31    0.23 
  -5  10  -4    1.43    0.25 
   5  10   4    0.72    0.23 
  -5 -10   4    1.77    0.30 
  -5  10  -4    1.12    0.24 
   6  10  -4    0.51    0.20 
   6 -10   4    0.19    0.16 
  -6  10   4    0.15    0.19 
  -6 -10  -4    0.26    0.20 
   6  10   4    0.08    0.18 
  -6 -10   4    0.25    0.22 
  -6  10  -4    0.31    0.18 
   6 -10  -4   -0.04    0.15 
   0  11   4    0.09    0.13 
   0  11  -4   -0.02    0.12 
   0 -11   4   -0.08    0.12 
   0  11   4    0.08    0.11 
   0 -11  -4   -0.07    0.11 
  -1 -11  -4    0.20    0.14 
  -1  11   4    0.41    0.17 
  -1  11   4    0.27    0.13 
   1  11  -4    0.36    0.17 
   1  11  -4    0.47    0.14 
   1 -11   4    0.72    0.20 
  -1  11  -4    0.66    0.20 
   1  11   4    0.50    0.18 
   1 -11  -4    0.19    0.14 
  -1 -11   4    0.62    0.20 
   1  11   4    0.40    0.15 
  -2 -11  -4   21.62    0.72 
  -2  11   4   20.37    0.71 
   2 -11   4   19.43    0.71 
   2  11  -4   19.74    0.69 
   2  11  -4   20.24    0.66 
  -2  11  -4   20.63    0.72 
  -2 -11   4   20.32    0.73 
   2  11   4   20.04    0.67 
   2 -11  -4   20.19    0.70 
   2  11   4   19.56    0.70 
   3  11  -4    0.02    0.14 
  -3 -11  -4    0.06    0.13 
  -3  11   4    0.16    0.14 
  -3 -11  -4    0.22    0.15 
   3 -11   4    0.02    0.14 
   3  11  -4   -0.14    0.12 
   3  11   4    0.10    0.15 
   3 -11  -4    0.16    0.13 
  -3 -11   4    0.08    0.14 
  -3  11  -4    0.30    0.16 
  -4  11   4    0.29    0.16 
   4 -11   4    0.41    0.20 
  -4 -11  -4    0.13    0.15 
  -4 -11  -4    0.15    0.16 
   4  11  -4    0.19    0.14 
   4  11  -4    0.25    0.16 
  -4 -11   4   -0.09    0.16 
   4 -11  -4    0.22    0.16 
   4  11   4    0.11    0.15 
  -4  11  -4    0.35    0.17 
   5  11  -4    3.14    0.36 
   5 -11   4    2.86    0.38 
  -5 -11  -4    2.55    0.32 
  -5 -11  -4    2.44    0.35 
  -5  11   4    2.86    0.36 
  -5  11  -4    3.07    0.36 
   5 -11  -4    2.61    0.36 
   5  11   4    3.04    0.36 
  -5 -11   4    3.11    0.40 
  -6  11   4    1.51    0.30 
  -6 -11  -4    1.92    0.34 
   6  11  -4    1.92    0.33 
  -6 -11   4    1.84    0.36 
   0 -12   4    4.94    0.40 
   0  12   4    3.77    0.37 
   0  12   4    3.42    0.28 
   0  12  -4    4.99    0.39 
   0 -12  -4    4.29    0.34 
  -1 -12  -4    1.59    0.26 
  -1  12   4    1.36    0.28 
   1 -12   4    1.64    0.27 
   1  12  -4    1.86    0.29 
   1  12   4    1.85    0.25 
  -1 -12   4    1.48    0.25 
   1  12   4    1.95    0.29 
  -1  12  -4    1.69    0.27 
   1 -12  -4    1.88    0.27 
   2  12  -4    3.71    0.35 
   2 -12   4    3.90    0.41 
  -2 -12  -4    2.92    0.32 
  -2  12   4    3.92    0.39 
   2  12  -4    3.55    0.37 
   2 -12  -4    3.65    0.38 
  -2  12  -4    3.31    0.38 
   2  12   4    3.43    0.34 
   2  12   4    3.21    0.34 
  -2 -12   4    3.00    0.36 
   3  12  -4    1.10    0.22 
  -3  12   4    1.03    0.22 
  -3 -12  -4    0.91    0.24 
   3  12  -4    0.81    0.21 
  -3 -12  -4    1.35    0.24 
   3 -12   4    0.55    0.21 
  -3 -12   4    1.11    0.26 
  -3  12  -4    1.00    0.24 
   3  12   4    0.96    0.22 
   3 -12  -4    0.72    0.22 
  -4  12   4    1.98    0.29 
  -4 -12  -4    1.89    0.30 
  -4 -12  -4    2.14    0.32 
   4  12  -4    1.78    0.27 
   4 -12   4    1.65    0.29 
   4  12  -4    1.65    0.29 
   4 -12  -4    1.81    0.31 
  -4  12  -4    1.63    0.30 
   4  12   4    1.63    0.28 
  -4 -12   4    1.35    0.29 
   5 -12   4    3.77    0.44 
   5  12  -4    4.89    0.48 
  -5 -12  -4    3.86    0.43 
   5  12   4    3.99    0.43 
   5 -12  -4    4.36    0.45 
  -5 -12   4    3.85    0.46 
  -5  12  -4    4.15    0.42 
   0  13  -4   -0.06    0.15 
   0 -13  -4   -0.02    0.14 
   0  13   4    0.19    0.17 
   0 -13   4   -0.07    0.16 
  -1 -13  -4    0.24    0.16 
   1  13  -4    0.25    0.18 
   1 -13   4    0.15    0.16 
  -1  13   4    0.35    0.19 
  -1 -13   4    0.16    0.17 
   1  13   4    0.02    0.12 
   1 -13  -4    0.15    0.17 
   1  13   4    0.10    0.16 
  -1  13  -4   -0.04    0.18 
   2  13  -4   -0.04    0.13 
  -2 -13  -4   -0.11    0.14 
  -2  13   4   -0.13    0.14 
  -2 -13  -4    0.12    0.16 
   2 -13   4    0.05    0.17 
   2  13  -4   -0.16    0.13 
   2  13   4   -0.04    0.14 
   2  13   4   -0.14    0.13 
  -2  13  -4    0.33    0.20 
   2 -13  -4    0.09    0.14 
  -2 -13   4   -0.10    0.16 
  -3  13   4    1.80    0.30 
   3  13  -4    2.01    0.29 
   3 -13   4    2.33    0.35 
  -3 -13  -4    2.08    0.32 
  -3 -13  -4    2.03    0.31 
   3  13  -4    2.25    0.31 
   3  13   4    2.47    0.34 
  -3 -13   4    2.28    0.35 
  -3  13  -4    1.18    0.27 
   3 -13  -4    1.93    0.30 
  -4 -13  -4    2.94    0.39 
  -4  13   4    3.10    0.37 
   4 -13   4    2.63    0.37 
   4  13  -4    3.27    0.36 
   4  13  -4    3.05    0.38 
  -4 -13  -4    2.96    0.37 
   4 -13  -4    2.18    0.32 
  -4 -13   4    2.70    0.36 
  -4  13  -4    3.64    0.43 
   4  13   4    2.80    0.37 
  -4 -13   4    3.10    0.40 
   0 -14   4    0.70    0.25 
   0  14   4    0.19    0.18 
   0  14  -4    0.57    0.25 
   0 -14  -4    0.36    0.19 
   1 -14   4    2.21    0.33 
  -1  14   4    2.94    0.39 
   1  14  -4    2.14    0.33 
  -1 -14  -4    2.13    0.31 
  -1  14  -4    2.01    0.35 
   1  14   4    2.21    0.35 
   1 -14  -4    2.24    0.33 
  -1 -14   4    2.02    0.32 
   2  14  -4    0.19    0.19 
   2 -14   4    0.26    0.21 
  -2 -14  -4    0.42    0.22 
  -2  14   4    0.27    0.20 
  -2 -14  -4    0.18    0.18 
  -2 -14   4    0.15    0.17 
   2 -14  -4   -0.03    0.18 
  -2  14  -4    0.53    0.23 
   2  14   4    0.13    0.17 
   0   0  -5   -0.35    0.04 
  -1   0   5   -0.03    0.03 
   1   0   5    0.09    0.05 
   1   0  -5   -0.03    0.02 
   1   0  -5    0.01    0.04 
   1   0   5    0.00    0.03 
  -1   0   5    0.02    0.04 
  -1   0  -5    0.00    0.04 
  -1   0  -5    0.01    0.04 
   2   0   5    0.05    0.04 
  -2   0   5    0.06    0.05 
  -2   0  -5    0.01    0.05 
   2   0   5   -0.01    0.05 
  -2   0  -5    0.05    0.05 
  -2   0   5   -0.04    0.05 
   2   0  -5   -0.04    0.05 
   3   0  -5   -0.05    0.05 
  -3   0  -5    0.05    0.05 
  -3   0   5   -0.01    0.07 
   3   0   5    0.06    0.05 
  -3   0   5   -0.06    0.06 
  -3   0  -5    0.04    0.06 
   3   0   5   -0.02    0.05 
   4   0   5    0.02    0.07 
  -4   0  -5   -0.02    0.05 
   4   0   5    0.16    0.06 
   4   0  -5   -0.05    0.06 
  -4   0   5    0.07    0.08 
  -4   0  -5    0.05    0.08 
  -4   0   5    0.08    0.08 
   5   0   5   -0.15    0.06 
  -5   0   5   -0.01    0.09 
  -5   0  -5    0.00    0.09 
  -5   0  -5   -0.04    0.06 
   5   0  -5    0.01    0.08 
   5   0  -5   -0.16    0.07 
   5   0   5   -0.03    0.07 
   6   0  -5    0.03    0.10 
  -6   0  -5   -0.07    0.10 
   6   0   5   -0.10    0.07 
  -6   0   5    0.04    0.11 
   6   0   5    0.01    0.09 
   6   0  -5    0.01    0.10 
   7   0  -5   -0.07    0.10 
  -7   0  -5   -0.04    0.13 
   7   0   5    0.08    0.11 
   7   0  -5   -0.08    0.11 
  -7   0   5   -0.06    0.11 
  -8   0   5    0.00    0.16 
   8   0  -5    0.08    0.12 
  -8   0  -5    0.11    0.16 
   8   0  -5    0.08    0.13 
   8   0   5    0.11    0.15 
   9   0  -5   -0.02    0.17 
   9   0   5    0.15    0.16 
  -9   0   5    0.32    0.22 
  -9   0  -5    0.23    0.22 
   0  -1   5    0.00    0.03 
   0   1   5   -0.02    0.03 
   0   1   5   -0.03    0.03 
   0  -1   5   -0.02    0.03 
   0   1  -5   -0.06    0.03 
   0  -1  -5   -0.05    0.03 
   0   1  -5   -0.04    0.04 
   1   1  -5    3.18    0.13 
  -1  -1  -5    3.21    0.11 
   1  -1   5    3.27    0.14 
  -1   1   5    3.28    0.13 
  -1  -1  -5    3.48    0.14 
   1   1  -5    3.14    0.10 
   1  -1   5    3.15    0.08 
  -1   1   5    3.43    0.12 
   1  -1  -5    3.53    0.10 
   1  -1  -5    3.16    0.13 
  -1   1  -5    3.08    0.13 
   1   1   5    3.22    0.12 
  -1  -1   5    3.34    0.12 
   1   1   5    3.00    0.12 
  -1  -1   5    3.16    0.13 
  -1   1  -5    3.13    0.13 
   2   1  -5  171.79    2.35 
   2   1  -5  169.71    2.44 
  -2  -1  -5  171.32    2.51 
   2  -1   5  171.15    2.48 
  -2  -1  -5  170.98    2.47 
   2  -1   5  170.94    2.32 
  -2   1   5  169.04    2.52 
  -2   1   5  166.66    2.48 
   2   1   5  171.05    2.40 
  -2   1  -5  174.09    2.53 
   2  -1  -5  171.53    2.42 
  -2  -1   5  175.81    2.46 
  -2   1  -5  170.43    2.47 
   2   1   5  163.21    2.44 
  -2  -1   5  168.12    2.54 
  -3   1   5    2.97    0.18 
  -3   1   5    2.77    0.08 
   3  -1   5    2.85    0.17 
   3   1  -5    3.04    0.17 
  -3  -1  -5    3.02    0.16 
   3  -1   5    2.72    0.12 
  -3  -1  -5    3.21    0.18 
  -3   1   5    2.61    0.17 
  -3   1  -5    3.02    0.18 
   3   1   5    2.74    0.15 
   3   1   5    2.75    0.16 
   3  -1  -5    2.81    0.16 
  -3   1  -5    2.84    0.15 
  -3  -1   5    2.83    0.17 
  -3  -1   5    2.74    0.17 
   4  -1   5   28.36    0.66 
  -4   1   5   28.65    0.69 
  -4  -1  -5   29.21    0.60 
   4   1  -5   29.55    0.65 
  -4   1   5   27.92    0.43 
  -4  -1  -5   28.54    0.68 
  -4   1   5   29.44    0.68 
   4  -1   5   28.72    0.55 
   4   1   5   29.31    0.64 
   4  -1  -5   29.36    0.63 
   4   1   5   28.94    0.61 
  -4   1  -5   29.23    0.69 
  -4   1  -5   29.39    0.61 
  -4  -1   5   29.19    0.65 
  -4  -1   5   29.79    0.70 
   5   1  -5    6.24    0.30 
  -5  -1  -5    6.60    0.26 
   5  -1   5    6.00    0.30 
  -5   1   5    7.09    0.35 
   5   1  -5    6.00    0.30 
  -5  -1  -5    6.22    0.32 
   5  -1   5    5.78    0.24 
  -5   1  -5    6.36    0.26 
   5   1   5    6.65    0.28 
  -5   1  -5    5.94    0.33 
  -5  -1   5    6.82    0.34 
   5  -1  -5    6.12    0.31 
   5  -1  -5    5.93    0.28 
   5   1   5    5.85    0.29 
   6   1  -5    5.64    0.32 
  -6  -1  -5    6.09    0.37 
   6   1  -5    5.24    0.31 
  -6   1   5    5.55    0.35 
   6  -1   5    5.93    0.33 
   6   1   5    5.96    0.33 
   6  -1  -5    5.95    0.31 
  -6  -1   5    6.25    0.37 
   6   1   5    5.69    0.29 
   6  -1  -5    6.20    0.35 
  -6   1  -5    5.78    0.36 
   7   1  -5    0.16    0.12 
   7  -1   5    0.41    0.16 
   7   1  -5    0.04    0.12 
  -7   1   5    0.37    0.16 
  -7  -1  -5    0.14    0.14 
   7  -1  -5    0.24    0.14 
   7   1   5   -0.05    0.11 
   7  -1  -5    0.30    0.13 
  -7  -1   5   -0.08    0.13 
  -7   1  -5    0.15    0.15 
  -8   1   5    1.75    0.31 
   8  -1   5    1.21    0.25 
  -8  -1  -5    1.72    0.30 
   8   1  -5    1.47    0.25 
   8   1  -5    1.42    0.25 
   8   1   5    1.26    0.24 
  -8  -1   5    0.91    0.23 
  -8   1  -5    1.61    0.30 
   8  -1  -5    1.24    0.23 
   9   1  -5    1.25    0.25 
   9  -1   5    1.43    0.28 
  -9   1   5    1.64    0.32 
  -9  -1  -5    1.17    0.28 
   9  -1  -5    1.52    0.30 
   9   1   5    1.24    0.25 
  -9  -1   5    1.00    0.26 
  -9   1  -5    1.46    0.30 
   0   2   5   13.77    0.27 
   0  -2   5   14.14    0.30 
   0   2  -5   13.96    0.26 
   0  -2  -5   13.59    0.30 
   0   2  -5   13.87    0.31 
   0  -2   5   13.99    0.28 
   0  -2  -5   13.41    0.26 
   0   2   5   13.70    0.30 
  -1   2   5   17.79    0.36 
  -1  -2  -5   16.86    0.37 
  -1  -2  -5   17.30    0.33 
  -1   2   5   17.41    0.35 
  -1   2   5   16.84    0.35 
   1   2  -5   16.91    0.34 
   1  -2   5   17.41    0.36 
   1   2  -5   17.40    0.36 
  -1   2   5   17.28    0.34 
   1   2   5   17.46    0.32 
  -1   2  -5   17.31    0.37 
  -1   2  -5   17.74    0.38 
  -1  -2   5   18.01    0.33 
  -1  -2   5   17.63    0.38 
   1   2   5   17.25    0.36 
  -2   2   5    1.66    0.12 
   2   2  -5    1.33    0.08 
  -2  -2  -5    1.40    0.11 
  -2  -2  -5    1.28    0.12 
  -2   2   5    1.32    0.08 
  -2   2   5    1.42    0.12 
   2   2  -5    1.54    0.12 
   2  -2   5    1.29    0.12 
   2  -2   5    1.39    0.05 
  -2   2  -5    1.49    0.14 
   2   2   5    1.27    0.09 
  -2  -2   5    1.28    0.12 
  -2   2  -5    1.36    0.12 
   2  -2  -5    1.39    0.10 
   2   2   5    1.51    0.12 
  -2  -2   5    1.30    0.10 
  -3  -2  -5   30.10    0.63 
   3   2  -5   30.00    0.63 
  -3  -2  -5   30.16    0.60 
  -3   2   5   30.50    0.65 
   3  -2   5   29.30    0.63 
  -3   2   5   30.01    0.65 
   3  -2   5   30.53    0.49 
  -3   2   5   28.80    0.50 
  -3  -2   5   29.30    0.66 
   3  -2  -5   30.00    0.59 
   3   2   5   29.89    0.59 
  -3   2  -5   30.44    0.66 
  -3  -2   5   29.14    0.59 
  -3   2  -5   28.52    0.59 
  -3  -2   5   29.33    0.50 
   3   2   5   30.08    0.61 
   4   2  -5   21.98    0.56 
  -4   2   5   21.52    0.39 
   4  -2   5   21.64    0.56 
  -4  -2  -5   21.76    0.57 
  -4  -2  -5   21.78    0.50 
   4  -2   5   22.01    0.43 
  -4   2   5   21.31    0.58 
  -4   2   5   21.37    0.58 
  -4   2  -5   21.54    0.50 
  -4   2  -5   22.64    0.59 
   4  -2  -5   21.77    0.51 
  -4  -2   5   22.09    0.53 
   4   2   5   21.95    0.52 
  -4  -2   5   21.53    0.59 
   4   2   5   20.87    0.52 
  -4  -2   5   21.96    0.39 
   5   2  -5   11.02    0.40 
   5  -2   5   10.81    0.34 
   5   2  -5   10.35    0.37 
  -5  -2  -5   10.76    0.42 
  -5   2   5   10.06    0.42 
   5  -2   5   10.76    0.41 
  -5  -2  -5   10.26    0.34 
  -5   2  -5   11.35    0.36 
   5  -2  -5   10.34    0.36 
   5   2   5   11.05    0.38 
  -5   2  -5   11.10    0.44 
  -5  -2   5   11.14    0.45 
   5  -2  -5   10.85    0.42 
   5   2   5   11.03    0.38 
   6   2  -5    7.80    0.37 
  -6  -2  -5    6.85    0.38 
  -6   2   5    6.65    0.38 
   6   2  -5    6.64    0.34 
   6  -2   5    7.39    0.38 
  -6   2  -5    7.02    0.39 
   6  -2  -5    7.20    0.33 
   6   2   5    7.63    0.35 
   6  -2  -5    8.20    0.40 
  -6  -2   5    8.10    0.42 
   6   2   5    6.95    0.34 
  -7   2   5    0.49    0.19 
   7  -2   5    0.41    0.17 
   7   2  -5    0.36    0.15 
  -7  -2  -5    0.38    0.17 
   7   2  -5    0.70    0.18 
  -7  -2   5    0.35    0.16 
   7   2   5    0.27    0.14 
   7   2   5    0.46    0.16 
   7  -2  -5    0.46    0.17 
  -7   2  -5    0.64    0.20 
  -8   2   5    1.05    0.25 
   8  -2   5    0.98    0.24 
   8   2  -5    0.77    0.20 
  -8  -2  -5    1.24    0.26 
   8   2  -5    1.03    0.22 
  -8   2  -5    1.31    0.28 
   8  -2  -5    0.99    0.22 
  -8  -2   5    0.98    0.25 
   8   2   5    0.76    0.19 
  -9   2   5    1.53    0.32 
   9  -2   5    1.47    0.29 
   9   2  -5    2.05    0.31 
  -9  -2  -5    2.12    0.34 
  -9  -2   5    1.42    0.32 
  -9   2  -5    1.67    0.32 
   9  -2  -5    0.77    0.25 
   0   3  -5   -0.01    0.04 
   0   3   5   -0.02    0.05 
   0  -3   5   -0.02    0.03 
   0  -3  -5   -0.02    0.04 
   0   3   5    0.06    0.06 
   0   3  -5    0.06    0.05 
   0  -3   5   -0.03    0.05 
   0   3   5   -0.04    0.03 
  -1  -3  -5   22.03    0.46 
  -1   3   5   21.35    0.43 
  -1  -3  -5   21.13    0.42 
   1  -3   5   21.28    0.43 
  -1   3   5   22.01    0.43 
   1   3  -5   21.39    0.43 
  -1   3   5   21.31    0.43 
  -1   3   5   21.56    0.43 
   1   3  -5   20.42    0.43 
  -1  -3   5   21.29    0.37 
  -1  -3   5   20.73    0.46 
   1   3   5   21.17    0.37 
  -1   3  -5   21.06    0.46 
   1   3   5   21.43    0.45 
  -1   3  -5   21.65    0.47 
  -1   3  -5   20.59    0.33 
  -2  -3  -5   90.01    1.43 
  -2   3   5   90.25    1.37 
  -2   3   5   89.88    1.43 
   2   3  -5   89.04    1.37 
   2   3  -5   92.26    1.42 
  -2  -3  -5   88.06    1.43 
   2  -3   5   89.26    1.42 
  -2   3   5   89.62    1.45 
  -2  -3   5   88.89    1.33 
   2   3   5   88.39    1.40 
  -2   3  -5   88.78    1.43 
  -2  -3   5   88.70    1.47 
   2  -3  -5   87.49    1.36 
   2   3   5   89.36    1.32 
  -2   3  -5   89.53    1.48 
   3  -3   5    4.34    0.11 
  -3   3   5    4.10    0.16 
   3   3  -5    4.28    0.16 
  -3  -3  -5    4.26    0.20 
   3  -3   5    4.28    0.22 
  -3   3   5    4.35    0.23 
   3   3  -5    4.05    0.21 
  -3   3   5    4.28    0.22 
  -3  -3  -5    4.17    0.21 
  -3  -3   5    4.63    0.24 
   3  -3  -5    4.27    0.19 
   3   3   5    4.40    0.21 
  -3   3  -5    4.47    0.23 
  -3   3  -5    4.31    0.20 
   3   3   5    4.18    0.17 
  -3  -3   5    4.32    0.18 
  -4   3   5   16.76    0.37 
   4  -3   5   16.78    0.34 
  -4  -3  -5   16.98    0.50 
  -4   3   5   17.91    0.52 
   4   3  -5   16.56    0.49 
  -4   3   5   17.94    0.53 
  -4  -3  -5   16.75    0.44 
   4  -3   5   17.25    0.50 
  -4  -3   5   17.43    0.53 
  -4  -3   5   16.75    0.44 
  -4  -3   5   16.92    0.36 
   4  -3  -5   16.95    0.44 
   4  -3  -5   16.37    0.49 
   4   3   5   16.98    0.43 
  -4   3  -5   16.82    0.45 
  -4   3  -5   17.08    0.52 
   4   3   5   16.80    0.47 
  -5  -3  -5    1.23    0.15 
   5   3  -5    1.18    0.17 
  -5  -3  -5    1.38    0.19 
  -5   3   5    0.99    0.17 
   5  -3   5    1.12    0.17 
   5   3  -5    1.06    0.14 
   5  -3  -5    1.24    0.15 
  -5  -3   5    0.81    0.16 
  -5   3  -5    1.31    0.16 
  -5   3  -5    1.38    0.20 
   5  -3  -5    1.04    0.17 
   5   3   5    1.33    0.16 
   5   3   5    1.20    0.17 
   6   3  -5   11.48    0.46 
  -6  -3  -5   11.01    0.49 
   6   3  -5   10.72    0.41 
   6  -3   5   10.99    0.47 
  -6   3   5   10.22    0.48 
   6   3   5   10.41    0.43 
  -6   3  -5   11.34    0.50 
   6  -3  -5   10.97    0.40 
   6  -3  -5   11.94    0.50 
  -6  -3   5   10.99    0.49 
   6   3   5   10.38    0.41 
  -7   3   5    3.08    0.35 
   7   3  -5    2.95    0.30 
   7   3  -5    3.02    0.29 
   7  -3   5    3.07    0.32 
  -7  -3  -5    3.23    0.34 
  -7  -3   5    3.31    0.37 
   7   3   5    3.47    0.32 
   7   3   5    3.45    0.28 
  -7   3  -5    4.00    0.40 
   7  -3  -5    2.34    0.29 
   8   3  -5    2.04    0.29 
  -8   3   5    2.52    0.34 
  -8  -3  -5    2.36    0.33 
   8  -3   5    2.51    0.33 
  -8  -3   5    2.20    0.34 
  -8   3  -5    2.08    0.33 
   8   3   5    2.15    0.28 
   8  -3  -5    1.96    0.30 
   9  -3   5    0.55    0.22 
  -9   3   5    1.23    0.30 
  -9  -3  -5    0.60    0.25 
   9   3  -5    0.45    0.21 
  -9   3  -5    0.63    0.25 
   9  -3  -5    0.76    0.26 
   0  -4  -5    6.77    0.21 
   0   4   5    6.85    0.18 
   0   4   5    6.77    0.23 
   0  -4   5    6.83    0.18 
   0   4  -5    6.66    0.20 
   0  -4   5    6.96    0.25 
   0   4   5    6.89    0.25 
   0   4  -5    7.19    0.25 
  -1   4   5    0.07    0.05 
  -1   4   5    0.09    0.05 
  -1  -4  -5    0.03    0.04 
  -1   4   5   -0.06    0.05 
   1  -4   5   -0.03    0.04 
   1   4  -5    0.00    0.05 
  -1  -4  -5   -0.09    0.05 
   1  -4   5    0.01    0.06 
  -1   4   5    0.00    0.05 
   1   4  -5    0.06    0.05 
  -1  -4   5    0.00    0.05 
  -1  -4   5    0.02    0.03 
  -1   4  -5    0.08    0.07 
   1   4   5    0.05    0.06 
   1   4   5    0.05    0.03 
  -1   4  -5    0.00    0.03 
  -2   4   5   74.34    1.27 
  -2  -4  -5   72.12    1.24 
   2   4  -5   73.13    1.23 
   2  -4   5   73.33    1.23 
   2  -4   5   73.80    1.02 
  -2  -4  -5   76.09    1.26 
  -2   4   5   74.31    1.19 
  -2   4   5   74.32    1.21 
   2   4  -5   76.07    1.21 
  -2   4   5   73.29    1.24 
  -2   4  -5   74.02    1.26 
  -2  -4   5   74.21    1.11 
   2   4   5   72.39    1.10 
   2   4   5   76.08    1.25 
  -2  -4   5   73.06    1.29 
  -2   4  -5   74.56    1.30 
   3   4  -5    0.91    0.13 
  -3  -4  -5    0.93    0.12 
  -3   4   5    0.83    0.13 
  -3   4   5    0.49    0.09 
   3  -4   5    0.69    0.05 
  -3  -4  -5    1.21    0.15 
  -3   4   5    0.67    0.12 
   3   4  -5    0.80    0.10 
   3  -4   5    0.82    0.13 
  -3  -4   5    0.71    0.14 
   3  -4  -5    1.07    0.12 
  -3   4  -5    0.72    0.12 
  -3   4  -5    0.84    0.14 
   3   4   5    0.84    0.09 
   3   4   5    0.95    0.14 
  -3  -4   5    0.84    0.10 
   4   4  -5    0.76    0.11 
  -4  -4  -5    0.86    0.13 
  -4  -4  -5    0.67    0.13 
   4  -4   5    0.84    0.14 
  -4   4   5    0.88    0.15 
  -4   4   5    0.96    0.11 
   4   4  -5    0.84    0.14 
   4   4   5    0.75    0.15 
   4   4   5    1.00    0.12 
   4  -4  -5    1.06    0.13 
  -4  -4   5    1.09    0.16 
  -4   4  -5    0.88    0.13 
   4  -4  -5    1.22    0.17 
  -4  -4   5    1.12    0.11 
  -4   4  -5    0.86    0.15 
  -5   4   5    9.54    0.42 
  -5  -4  -5   10.26    0.38 
  -5  -4  -5    9.44    0.41 
   5   4  -5   10.19    0.35 
   5  -4   5   10.17    0.42 
   5   4  -5    9.48    0.40 
   5   4   5    9.46    0.40 
  -5  -4   5   10.91    0.47 
   5   4   5   10.44    0.35 
   5  -4  -5    9.60    0.34 
  -5   4  -5    9.42    0.44 
  -5   4  -5    9.68    0.36 
   5  -4  -5   10.13    0.43 
  -6   4   5    1.79    0.25 
  -6  -4  -5    2.14    0.27 
   6  -4   5    1.93    0.25 
   6   4  -5    1.83    0.23 
  -6   4  -5    1.90    0.26 
   6   4   5    1.92    0.23 
  -6  -4   5    1.97    0.26 
   6  -4  -5    1.98    0.26 
   7   4  -5    0.21    0.15 
   7  -4   5    0.23    0.15 
  -7  -4  -5    0.37    0.16 
  -7   4   5    0.56    0.20 
  -7  -4   5    0.43    0.17 
  -7   4  -5    0.67    0.20 
   7   4   5    0.40    0.16 
   7  -4  -5    0.35    0.18 
   8   4  -5    2.52    0.32 
   8  -4   5    2.03    0.31 
  -8   4   5    2.56    0.36 
  -8  -4  -5    2.02    0.32 
  -8  -4   5    2.58    0.37 
   8  -4  -5    1.98    0.30 
   8   4   5    2.12    0.29 
  -8   4  -5    1.63    0.29 
   0  -5   5   -0.05    0.03 
   0   5   5    0.10    0.07 
   0  -5  -5    0.01    0.05 
   0   5  -5   -0.03    0.04 
   0  -5   5    0.03    0.06 
   0   5   5    0.00    0.06 
   0   5   5   -0.05    0.03 
   0   5  -5    0.05    0.07 
  -1   5   5    2.87    0.18 
  -1   5   5    3.09    0.16 
  -1  -5  -5    3.15    0.17 
   1  -5   5    3.09    0.15 
   1   5  -5    3.43    0.18 
   1   5  -5    2.75    0.18 
  -1   5   5    3.24    0.16 
   1  -5   5    2.89    0.19 
   1  -5  -5    3.30    0.17 
  -1  -5   5    3.14    0.11 
   1   5   5    3.15    0.10 
   1   5   5    3.06    0.19 
  -1   5  -5    3.00    0.12 
  -1   5  -5    3.04    0.19 
  -1  -5   5    3.17    0.19 
   1   5   5    3.24    0.19 
  -2   5   5    0.04    0.07 
   2   5  -5    0.00    0.06 
  -2  -5  -5    0.10    0.07 
  -2   5   5    0.07    0.06 
   2  -5   5   -0.03    0.06 
  -2  -5  -5    0.02    0.06 
  -2   5   5   -0.05    0.06 
  -2   5   5    0.05    0.07 
   2   5  -5    0.07    0.06 
  -2   5  -5    0.09    0.08 
   2   5   5    0.13    0.04 
   2   5   5    0.00    0.07 
  -2   5  -5    0.05    0.08 
  -2  -5   5   -0.01    0.03 
  -2  -5   5    0.10    0.08 
  -2   5  -5    0.05    0.03 
   3   5  -5    9.43    0.31 
  -3   5   5    8.92    0.34 
  -3  -5  -5    9.65    0.35 
   3   5  -5    9.48    0.36 
  -3   5   5    9.01    0.35 
   3  -5   5    9.32    0.35 
  -3   5   5    9.58    0.31 
  -3  -5  -5    9.67    0.35 
   3  -5  -5    8.57    0.29 
  -3   5  -5    8.99    0.37 
   3  -5  -5    8.88    0.34 
   3   5   5    9.36    0.35 
   3   5   5    8.75    0.23 
  -3   5  -5    8.72    0.34 
  -3  -5   5    9.39    0.38 
  -3  -5   5    8.88    0.24 
  -4   5   5    0.10    0.07 
  -4   5   5    0.01    0.10 
   4  -5   5    0.22    0.11 
  -4  -5  -5    0.28    0.11 
   4   5  -5    0.14    0.10 
  -4  -5  -5    0.16    0.09 
  -4  -5   5    0.11    0.10 
   4  -5  -5    0.13    0.07 
  -4   5  -5    0.11    0.09 
   4  -5  -5    0.01    0.08 
   4   5   5    0.16    0.10 
  -4  -5   5    0.24    0.08 
  -4   5  -5    0.21    0.12 
   5  -5   5    5.49    0.33 
  -5   5   5    5.16    0.33 
  -5  -5  -5    5.56    0.33 
  -5  -5  -5    4.62    0.27 
   5   5  -5    4.84    0.31 
   5   5   5    5.07    0.32 
   5  -5  -5    5.44    0.32 
  -5   5  -5    5.01    0.33 
  -5  -5   5    5.11    0.33 
   5  -5  -5    5.34    0.26 
  -5   5  -5    6.09    0.30 
  -6  -5  -5    9.21    0.45 
  -6   5   5    9.48    0.48 
   6   5  -5    9.39    0.46 
   6  -5   5    8.88    0.44 
  -6   5  -5    9.14    0.47 
  -6  -5   5    8.72    0.48 
   6  -5  -5    8.91    0.45 
   6   5   5    8.39    0.42 
   7   5  -5   -0.01    0.15 
  -7   5   5    0.16    0.14 
  -7  -5  -5    0.27    0.16 
   7  -5   5    0.05    0.13 
  -7  -5   5   -0.05    0.13 
  -7   5  -5   -0.08    0.13 
   7   5   5    0.07    0.13 
   7  -5  -5    0.16    0.16 
   8  -5   5    0.91    0.26 
   8   5  -5    0.81    0.24 
  -8  -5  -5    1.02    0.26 
  -8   5   5    0.68    0.23 
  -8   5  -5    0.56    0.25 
  -8  -5   5    0.91    0.25 
   8  -5  -5    0.81    0.22 
   8   5   5    0.75    0.21 
   0   6   5  106.37    1.74 
   0   6  -5  106.27    1.59 
   0   6   5  102.19    1.53 
   0  -6  -5  103.43    1.70 
   0  -6   5  102.19    1.76 
   0  -6   5  102.02    1.53 
   0   6  -5  104.55    1.74 
   0   6   5  102.74    1.65 
  -1   6   5    7.24    0.27 
  -1   6   5    7.19    0.29 
   1   6  -5    7.46    0.30 
   1  -6   5    7.28    0.31 
  -1  -6  -5    7.31    0.28 
   1  -6   5    7.25    0.24 
  -1   6   5    7.15    0.24 
   1   6  -5    7.30    0.27 
  -1  -6   5    7.02    0.30 
  -1   6  -5    7.14    0.21 
   1   6   5    6.67    0.15 
  -1  -6   5    6.70    0.16 
   1   6   5    7.13    0.30 
   1  -6  -5    6.72    0.27 
  -1   6  -5    7.80    0.32 
   1   6   5    6.81    0.28 
   2   6  -5    5.66    0.27 
  -2   6   5    5.25    0.24 
   2  -6   5    6.01    0.25 
  -2   6   5    5.51    0.23 
  -2  -6  -5    5.74    0.28 
  -2   6   5    5.48    0.25 
   2   6  -5    5.33    0.25 
  -2   6   5    5.58    0.27 
  -2  -6  -5    5.56    0.26 
  -2   6  -5    5.32    0.16 
  -2   6  -5    5.63    0.29 
  -2   6  -5    5.06    0.26 
   2   6   5    5.76    0.28 
  -2  -6   5    5.45    0.28 
  -3   6   5   21.29    0.59 
   3   6  -5   20.93    0.58 
   3  -6   5   20.30    0.55 
  -3  -6  -5   20.81    0.58 
  -3   6   5   20.83    0.54 
  -3  -6  -5   21.26    0.58 
   3   6  -5   20.69    0.53 
   3  -6  -5   20.41    0.55 
   3  -6  -5   21.23    0.50 
   3   6   5   20.97    0.58 
  -3   6  -5   20.74    0.61 
  -3  -6   5   21.07    0.61 
  -3   6  -5   21.30    0.58 
   4   6  -5  110.48    1.89 
  -4  -6  -5  109.54    1.92 
  -4   6   5  106.61    1.78 
  -4  -6  -5  107.65    1.85 
   4   6  -5  106.75    1.76 
   4  -6   5  104.82    1.86 
  -4   6   5  107.44    1.93 
   4  -6  -5  110.05    1.73 
  -4  -6   5  104.54    1.95 
  -4   6  -5  109.36    1.97 
   4   6   5  107.54    1.87 
  -4   6  -5  105.83    1.85 
   4  -6  -5  106.78    1.87 
  -5  -6  -5    0.31    0.12 
   5  -6   5    0.31    0.14 
  -5   6   5    0.03    0.12 
  -5  -6  -5    0.45    0.16 
   5   6  -5    0.24    0.14 
  -5  -6   5    0.18    0.13 
  -5   6  -5    0.09    0.12 
   5  -6  -5    0.03    0.10 
   5   6   5    0.42    0.15 
  -5   6  -5    0.29    0.12 
   6   6  -5    0.22    0.15 
  -6  -6  -5    0.52    0.18 
  -6   6   5    0.13    0.14 
   6  -6   5    0.31    0.14 
   6   6   5    0.66    0.19 
   6  -6  -5    0.24    0.14 
  -6   6  -5    0.27    0.16 
  -6  -6   5    0.20    0.16 
  -7   6   5    0.41    0.18 
  -7  -6  -5    0.55    0.20 
   7   6  -5    0.26    0.16 
   7  -6   5    0.41    0.19 
   7   6   5    0.72    0.19 
  -7  -6   5    0.35    0.18 
  -7   6  -5    0.27    0.18 
   7  -6  -5    0.62    0.18 
  -8   6   5    1.79    0.31 
   8   6  -5    1.96    0.31 
   8  -6   5    1.87    0.31 
  -8  -6  -5    2.35    0.36 
   8  -6  -5    2.02    0.32 
   8   6   5    1.75    0.28 
  -8  -6   5    2.28    0.35 
  -8   6  -5    1.94    0.34 
   0   7  -5    0.05    0.08 
   0  -7   5    0.09    0.09 
   0   7   5    0.07    0.08 
   0   7   5   -0.03    0.07 
   0  -7  -5   -0.04    0.06 
   0  -7   5   -0.08    0.04 
   0   7  -5    0.10    0.07 
   1   7  -5   43.35    0.92 
   1  -7   5   44.24    0.95 
   1   7  -5   43.73    0.86 
  -1  -7  -5   41.89    0.89 
  -1   7   5   43.79    0.92 
  -1   7   5   43.31    0.86 
   1  -7   5   43.94    0.79 
   1  -7  -5   43.04    0.90 
   1  -7  -5   43.54    0.79 
  -1  -7   5   44.03    0.96 
   1   7   5   42.04    0.89 
  -1   7  -5   44.83    0.95 
  -1   7  -5   43.24    0.77 
   1   7   5   43.00    0.93 
  -2   7   5    0.37    0.12 
   2   7  -5    0.41    0.11 
  -2  -7  -5    0.39    0.12 
   2   7  -5    0.35    0.10 
  -2   7   5    0.40    0.10 
  -2   7   5    0.32    0.09 
   2  -7   5    0.46    0.10 
  -2  -7  -5    0.30    0.10 
   2  -7   5    0.08    0.09 
   2   7   5    0.42    0.12 
   2  -7  -5    0.54    0.10 
  -2   7  -5    0.37    0.12 
  -2  -7   5    0.47    0.13 
  -3   7   5    2.20    0.17 
   3   7  -5    2.23    0.22 
  -3  -7  -5    1.84    0.21 
  -3   7   5    2.43    0.25 
  -3  -7  -5    1.97    0.21 
   3   7  -5    2.41    0.20 
  -3   7   5    2.31    0.23 
   3  -7   5    1.82    0.20 
  -3   7  -5    2.34    0.24 
  -3   7  -5    1.75    0.22 
  -3  -7   5    2.15    0.24 
   3   7   5    2.16    0.23 
   3  -7  -5    2.33    0.19 
  -4   7   5   -0.02    0.10 
  -4  -7  -5    0.13    0.10 
   4   7  -5    0.15    0.12 
  -4  -7  -5   -0.01    0.11 
  -4   7   5    0.29    0.10 
   4   7  -5    0.02    0.08 
   4  -7   5    0.10    0.11 
  -4  -7   5    0.06    0.12 
   4   7   5    0.01    0.11 
  -4   7  -5    0.10    0.11 
  -4   7  -5    0.06    0.13 
   4  -7  -5    0.08    0.11 
  -5   7   5    2.23    0.28 
  -5  -7  -5    2.56    0.30 
   5  -7   5    2.85    0.29 
  -5  -7  -5    2.15    0.24 
   5   7  -5    2.52    0.30 
  -5   7  -5    1.99    0.24 
   5   7   5    2.23    0.26 
  -5   7  -5    2.35    0.28 
   5  -7  -5    1.88    0.24 
  -5  -7   5    2.08    0.30 
  -6   7   5    0.35    0.18 
   6  -7   5    0.57    0.18 
   6   7  -5    0.69    0.20 
  -6  -7  -5    0.61    0.20 
   6  -7  -5    0.25    0.14 
   6   7   5    0.41    0.18 
  -6  -7   5    0.65    0.21 
  -6   7  -5    0.62    0.21 
  -7  -7  -5    3.49    0.40 
   7  -7   5    2.95    0.36 
   7   7  -5    2.68    0.34 
  -7   7   5    2.80    0.35 
  -7  -7   5    2.55    0.35 
   7   7   5    3.36    0.37 
   7  -7  -5    2.51    0.34 
  -7   7  -5    3.15    0.38 
   8  -7   5    0.30    0.19 
  -8   7   5    0.46    0.22 
   8   7  -5    0.49    0.23 
  -8  -7  -5    0.31    0.20 
  -8  -7   5    0.33    0.21 
   8  -7  -5    0.48    0.22 
   8   7   5    0.42    0.21 
  -8   7  -5    0.36    0.23 
   0   8   5    0.06    0.10 
   0   8   5    0.15    0.09 
   0   8  -5    0.05    0.10 
   0  -8  -5    0.08    0.08 
   0   8  -5   -0.03    0.07 
   0  -8   5   -0.02    0.09 
  -1  -8  -5    0.62    0.13 
  -1   8   5    0.86    0.14 
   1  -8   5    0.72    0.15 
   1  -8   5    0.80    0.11 
  -1   8   5    0.71    0.15 
   1   8  -5    0.78    0.13 
   1   8  -5    0.43    0.12 
   1   8   5    0.73    0.14 
   1   8   5    0.85    0.16 
   1  -8  -5    0.42    0.09 
  -1   8  -5    0.88    0.12 
  -1   8  -5    0.68    0.16 
   1  -8  -5    0.80    0.15 
  -1  -8   5    0.68    0.15 
  -2  -8  -5    0.10    0.09 
  -2   8   5    0.01    0.09 
   2  -8   5   -0.01    0.09 
   2  -8   5   -0.05    0.06 
   2   8  -5   -0.01    0.09 
  -2   8   5    0.00    0.07 
  -2  -8  -5   -0.01    0.08 
   2   8  -5    0.00    0.08 
   2  -8  -5   -0.10    0.08 
  -2  -8   5    0.04    0.09 
   2  -8  -5    0.07    0.07 
  -2   8  -5   -0.08    0.08 
   2   8   5   -0.08    0.08 
   2   8   5   -0.05    0.08 
   3   8  -5    0.36    0.13 
  -3  -8  -5    0.22    0.12 
   3  -8   5    0.26    0.13 
  -3   8   5    0.34    0.11 
  -3  -8  -5    0.35    0.13 
   3   8  -5    0.31    0.12 
   3  -8   5    0.40    0.12 
  -3   8   5    0.38    0.13 
  -3   8   5    0.28    0.14 
  -3   8  -5    0.21    0.12 
  -3   8  -5    0.20    0.13 
  -3  -8   5    0.42    0.15 
   3   8   5    0.59    0.15 
   3  -8  -5    0.42    0.12 
  -4  -8  -5    2.65    0.29 
  -4   8   5    3.49    0.26 
  -4  -8  -5    3.29    0.31 
   4  -8   5    3.45    0.27 
   4   8  -5    3.19    0.25 
   4   8  -5    2.95    0.29 
  -4   8   5    3.55    0.34 
  -4  -8   5    3.11    0.32 
   4   8   5    3.90    0.30 
  -4   8  -5    3.04    0.31 
   4  -8  -5    3.64    0.27 
  -4   8  -5    2.71    0.28 
  -5  -8  -5    3.19    0.30 
  -5   8   5    2.39    0.30 
   5   8  -5    2.35    0.28 
  -5  -8  -5    2.77    0.31 
   5  -8   5    2.66    0.29 
   5   8   5    2.53    0.29 
  -5   8  -5    2.67    0.28 
   5  -8  -5    2.89    0.30 
  -5  -8   5    2.64    0.32 
  -5   8  -5    3.50    0.37 
  -6   8   5    1.02    0.23 
   6   8  -5    0.94    0.23 
   6  -8   5    1.10    0.23 
  -6  -8  -5    0.69    0.22 
   6  -8  -5    0.91    0.22 
  -6  -8   5    1.19    0.25 
  -6   8  -5    0.98    0.25 
   6   8   5    0.65    0.20 
  -7   8   5    1.06    0.26 
  -7  -8  -5    1.09    0.27 
   7  -8   5    1.21    0.26 
   7   8  -5    1.05    0.26 
   7  -8  -5    1.22    0.25 
   7   8   5    1.22    0.26 
  -7  -8   5    1.37    0.30 
  -7   8  -5    1.00    0.24 
   0  -9  -5   -0.03    0.08 
   0  -9   5    0.00    0.11 
   0   9  -5   -0.08    0.09 
   0   9   5   -0.06    0.09 
   0   9   5    0.06    0.09 
   0   9  -5    0.19    0.09 
  -1  -9  -5    1.93    0.21 
   1   9  -5    1.95    0.23 
   1  -9   5    2.36    0.26 
  -1   9   5    2.22    0.25 
  -1   9   5    2.17    0.21 
   1   9  -5    2.09    0.21 
   1   9   5    2.04    0.24 
   1   9   5    2.04    0.22 
  -1   9  -5    2.02    0.25 
  -1  -9   5    2.26    0.27 
   1  -9  -5    2.07    0.23 
  -2  -9  -5    2.41    0.26 
  -2   9   5    2.39    0.22 
   2  -9   5    2.58    0.29 
   2   9  -5    2.88    0.26 
   2   9  -5    1.88    0.23 
  -2  -9  -5    1.95    0.24 
  -2   9   5    2.17    0.25 
   2  -9  -5    2.82    0.28 
   2   9   5    2.22    0.24 
  -2  -9   5    2.71    0.30 
  -2   9  -5    2.84    0.30 
   2   9   5    3.13    0.29 
  -3   9   5    7.10    0.38 
  -3  -9  -5    7.46    0.40 
   3   9  -5    7.82    0.41 
   3  -9   5    8.78    0.45 
   3  -9   5    7.67    0.35 
  -3  -9  -5    8.02    0.41 
   3   9  -5    7.74    0.39 
   3  -9  -5    7.78    0.41 
  -3   9  -5    7.53    0.40 
   3  -9  -5    8.29    0.36 
  -3  -9   5    7.88    0.43 
   3   9   5    8.64    0.42 
  -4  -9  -5   -0.07    0.13 
  -4  -9  -5   -0.03    0.12 
   4  -9   5   -0.09    0.10 
  -4   9   5    0.19    0.14 
   4   9  -5    0.14    0.11 
  -4   9   5   -0.08    0.10 
   4   9  -5    0.01    0.11 
   4  -9  -5    0.10    0.11 
   4   9   5    0.03    0.13 
  -4   9  -5    0.05    0.12 
  -4   9  -5    0.15    0.13 
  -4  -9   5    0.16    0.14 
  -5  -9  -5    3.30    0.33 
  -5   9   5    2.76    0.33 
  -5  -9  -5    2.53    0.31 
   5  -9   5    2.53    0.29 
   5   9  -5    3.08    0.35 
  -5  -9   5    3.06    0.36 
  -5   9  -5    3.50    0.34 
   5  -9  -5    3.40    0.34 
  -5   9  -5    3.50    0.38 
   5   9   5    2.92    0.33 
   6  -9   5    7.70    0.46 
   6   9  -5    7.61    0.47 
  -6  -9  -5    6.95    0.46 
  -6   9   5    7.40    0.50 
   6   9   5    7.52    0.47 
  -6  -9   5    7.77    0.50 
  -6   9  -5    8.89    0.54 
   6  -9  -5    7.91    0.46 
  -7   9   5   -0.11    0.18 
   7  -9   5   -0.08    0.17 
  -7  -9  -5    0.11    0.19 
   7   9  -5   -0.22    0.17 
   7   9   5   -0.34    0.14 
  -7   9  -5   -0.10    0.18 
   7  -9  -5   -0.04    0.15 
  -7  -9   5    0.11    0.20 
   0 -10   5   11.00    0.49 
   0 -10  -5   10.42    0.45 
   0  10   5   11.06    0.49 
   0  10  -5   10.92    0.49 
   0  10  -5   10.50    0.39 
   0  10   5   10.15    0.43 
  -1  10   5    2.86    0.29 
   1  10  -5    3.67    0.34 
  -1  10   5    4.01    0.27 
   1 -10   5    4.06    0.31 
  -1 -10  -5    3.60    0.28 
   1  10  -5    3.46    0.26 
   1 -10  -5    3.62    0.29 
  -1 -10   5    3.86    0.30 
  -1  10  -5    3.88    0.36 
   1  10   5    3.68    0.27 
   1  10   5    3.70    0.34 
   2 -10   5    4.82    0.36 
  -2  10   5    5.38    0.35 
   2  10  -5    4.66    0.34 
  -2 -10  -5    4.81    0.33 
   2  10  -5    4.72    0.30 
  -2 -10  -5    4.83    0.34 
   2  10   5    5.21    0.33 
  -2  10  -5    5.16    0.37 
   2 -10  -5    4.79    0.33 
  -2 -10   5    5.31    0.37 
   2  10   5    4.48    0.32 
  -3 -10  -5    1.00    0.20 
   3 -10   5    0.89    0.20 
  -3 -10  -5    0.96    0.20 
   3  10  -5    0.67    0.17 
   3  10  -5    0.87    0.20 
  -3  10   5    1.16    0.20 
   3  10   5    0.70    0.18 
  -3 -10   5    1.01    0.22 
   3 -10  -5    0.77    0.20 
  -3  10  -5    0.79    0.19 
   4  10  -5    0.09    0.13 
   4 -10   5    0.15    0.16 
   4  10  -5   -0.01    0.12 
  -4  10   5   -0.04    0.10 
  -4 -10  -5    0.08    0.14 
  -4 -10  -5    0.10    0.14 
  -4  10   5   -0.02    0.13 
  -4  10  -5    0.08    0.13 
   4 -10  -5    0.31    0.15 
  -4 -10   5    0.08    0.14 
   4  10   5    0.01    0.12 
  -5  10   5    1.56    0.28 
  -5 -10  -5    1.00    0.21 
   5 -10   5    0.96    0.21 
   5  10  -5    1.37    0.26 
  -5 -10  -5    1.45    0.27 
  -5 -10   5    1.04    0.28 
   5  10   5    1.32    0.25 
  -5  10  -5    1.56    0.25 
  -5  10  -5    1.23    0.25 
   5 -10  -5    1.25    0.23 
   6 -10   5   12.33    0.59 
  -6  10   5   12.43    0.63 
  -6 -10  -5   12.22    0.62 
   6  10  -5   11.19    0.59 
  -6 -10   5   12.17    0.64 
  -6  10  -5   11.21    0.61 
   6 -10  -5   11.90    0.58 
   6  10   5   11.53    0.60 
   0  11   5   -0.11    0.13 
   0  11  -5   -0.12    0.11 
   0 -11   5    0.09    0.13 
   0 -11  -5    0.02    0.12 
   0  11   5   -0.12    0.10 
   1 -11   5    0.52    0.17 
   1  11  -5    0.71    0.20 
   1  11  -5    0.61    0.15 
  -1  11   5    0.68    0.16 
  -1 -11  -5    0.53    0.15 
  -1  11   5    0.52    0.17 
  -1  11  -5    0.59    0.19 
   1  11   5    0.58    0.17 
  -1 -11   5    0.64    0.20 
   1 -11  -5    0.36    0.16 
   1  11   5    0.58    0.18 
   2  11  -5    0.88    0.19 
   2  11  -5    1.00    0.20 
  -2 -11  -5    1.19    0.22 
   2 -11   5    0.56    0.19 
  -2 -11  -5    1.25    0.23 
  -2  11   5    0.58    0.19 
   2  11   5    0.71    0.18 
  -2  11  -5    0.78    0.20 
  -2 -11   5    1.13    0.23 
   2 -11  -5    0.74    0.19 
   2  11   5    0.89    0.21 
   3  11  -5    3.13    0.31 
  -3 -11  -5    3.26    0.35 
  -3  11   5    3.44    0.35 
  -3 -11  -5    3.55    0.35 
   3 -11   5    3.45    0.39 
   3  11  -5    3.34    0.35 
   3  11   5    3.32    0.35 
  -3 -11   5    4.03    0.35 
  -3  11  -5    4.12    0.40 
   3 -11  -5    3.25    0.33 
   4 -11   5    2.72    0.35 
  -4 -11  -5    2.69    0.32 
   4  11  -5    3.59    0.34 
   4  11  -5    2.76    0.33 
  -4  11   5    3.20    0.34 
  -4 -11  -5    3.43    0.37 
   4 -11  -5    3.35    0.36 
  -4 -11   5    3.03    0.36 
   4  11   5    3.17    0.36 
  -4  11  -5    2.80    0.34 
  -5 -11  -5    0.18    0.17 
   5  11  -5    0.43    0.21 
   5 -11   5    0.50    0.21 
  -5 -11  -5    0.19    0.18 
  -5  11   5    0.22    0.19 
  -5  11  -5    0.27    0.18 
  -5 -11   5    0.41    0.20 
   5 -11  -5    0.39    0.20 
   5  11   5    0.46    0.19 
  -6  11   5    3.99    0.44 
  -6 -11  -5    3.20    0.39 
   6  11  -5    3.30    0.44 
  -6 -11   5    2.71    0.39 
   0  12  -5   25.78    0.86 
   0  12   5   27.26    0.79 
   0  12   5   25.86    0.85 
   0 -12   5   25.64    0.86 
   0 -12  -5   25.37    0.82 
   1 -12   5    4.16    0.36 
   1  12  -5    3.37    0.36 
  -1  12   5    2.80    0.34 
  -1 -12  -5    3.97    0.34 
   1  12   5    3.89    0.36 
   1  12   5    3.63    0.37 
   1 -12  -5    3.98    0.34 
  -1 -12   5    3.33    0.36 
  -1  12  -5    4.15    0.40 
   2 -12   5    0.49    0.20 
  -2 -12  -5    0.38    0.17 
   2  12  -5    0.33    0.15 
   2  12  -5    0.56    0.17 
  -2  12   5    0.06    0.15 
  -2 -12  -5    0.49    0.18 
  -2  12  -5    0.35    0.17 
   2 -12  -5    0.62    0.19 
   2  12   5    0.36    0.16 
  -2 -12   5    0.64    0.20 
   2  12   5    0.47    0.18 
  -3  12   5    1.20    0.25 
  -3 -12  -5    1.37    0.26 
  -3 -12  -5    1.02    0.22 
   3  12  -5    1.16    0.24 
   3  12  -5    1.31    0.24 
   3 -12   5    1.09    0.26 
   3 -12  -5    1.09    0.24 
   3  12   5    1.02    0.23 
  -3 -12   5    1.59    0.28 
  -3  12  -5    1.04    0.23 
  -4 -12  -5    0.36    0.19 
   4 -12   5    0.32    0.21 
  -4  12   5    0.53    0.20 
  -4 -12  -5    0.47    0.20 
   4  12  -5    0.61    0.20 
   4  12  -5    0.71    0.22 
  -4 -12   5    0.43    0.22 
   4  12   5    0.20    0.19 
  -4  12  -5    0.43    0.21 
   4 -12  -5    0.45    0.21 
   5 -12   5    0.35    0.24 
   5  12  -5    0.51    0.22 
  -5 -12  -5    0.65    0.22 
  -5 -12  -5    0.27    0.19 
  -5  12  -5    0.15    0.19 
   5 -12  -5    0.49    0.22 
  -5 -12   5    0.58    0.25 
   5  12   5    0.44    0.22 
   0  13  -5   -0.23    0.14 
   0 -13  -5    0.08    0.15 
   0 -13   5    0.14    0.18 
   0  13   5   -0.05    0.15 
  -1 -13  -5    1.22    0.25 
   1 -13   5    1.50    0.28 
   1  13  -5    0.88    0.24 
  -1  13   5    1.21    0.25 
  -1  13  -5    1.14    0.27 
   1  13   5    0.81    0.22 
   1 -13  -5    1.14    0.25 
   1  13   5    1.07    0.22 
  -1 -13   5    0.68    0.21 
  -2  13   5    4.14    0.42 
   2  13  -5    4.23    0.43 
   2 -13   5    4.00    0.42 
  -2 -13  -5    4.13    0.42 
  -2 -13  -5    4.50    0.44 
  -2  13  -5    4.39    0.45 
  -2 -13   5    4.29    0.44 
   2 -13  -5    3.76    0.40 
   2  13   5    4.40    0.41 
   3  13  -5   -0.09    0.16 
  -3 -13  -5    0.32    0.18 
   3  13  -5    0.31    0.18 
   3 -13   5   -0.27    0.14 
  -3  13   5    0.26    0.17 
  -3 -13  -5    0.31    0.18 
   3 -13  -5    0.10    0.17 
   3  13   5    0.02    0.14 
  -3 -13   5    0.00    0.16 
  -3  13  -5    0.13    0.16 
  -4 -13  -5    0.19    0.19 
   4  13  -5    0.07    0.18 
   4 -13   5   -0.10    0.19 
  -4  13   5    0.25    0.19 
  -4 -13  -5    0.19    0.19 
   4  13  -5    0.27    0.16 
   4 -13  -5    0.59    0.22 
   4  13   5    0.11    0.17 
  -4  13  -5    0.07    0.18 
  -4 -13   5    0.03    0.20 
   0  14  -5    1.73    0.33 
   0  14   5    2.17    0.34 
   0 -14   5    2.19    0.35 
   0 -14  -5    1.76    0.30 
   1 -14   5    0.02    0.16 
   1  14  -5    0.38    0.21 
  -1  14   5    0.15    0.19 
  -1 -14  -5    0.29    0.18 
   1  14   5   -0.18    0.17 
  -1 -14   5    0.21    0.19 
  -1  14  -5    0.43    0.21 
   1 -14  -5    0.04    0.16 
  -2 -14  -5    0.27    0.19 
   2  14  -5    0.40    0.22 
   2 -14   5    0.44    0.24 
  -2  14   5    0.16    0.20 
  -2 -14  -5    0.33    0.21 
  -2 -14   5    0.34    0.21 
   2 -14  -5    0.62    0.23 
  -2  14  -5    0.34    0.22 
   2  14   5    0.33    0.19 
   0   0   6  685.25    9.71 
   0   0   6  636.74   10.92 
   0   0  -6  721.92    9.72 
   0   0   6  746.91    9.55 
  -1   0   6   11.06    0.26 
   1   0  -6   11.25    0.26 
  -1   0  -6   10.51    0.23 
   1   0  -6   11.17    0.21 
   1   0   6   10.94    0.22 
  -1   0   6   11.21    0.24 
  -1   0  -6   10.80    0.27 
   1   0   6   10.77    0.26 
  -2   0  -6    0.51    0.08 
   2   0   6    0.43    0.06 
  -2   0   6    0.45    0.08 
   2   0   6    0.39    0.07 
  -2   0  -6    0.35    0.07 
  -2   0   6    0.36    0.08 
  -3   0   6   48.72    0.92 
   3   0   6   48.46    0.88 
  -3   0   6   48.38    0.89 
   3   0  -6   48.19    0.87 
   3   0   6   48.77    0.80 
  -3   0  -6   47.78    0.86 
  -3   0  -6   48.56    0.90 
  -4   0  -6    5.83    0.23 
  -4   0  -6    5.84    0.28 
  -4   0   6    6.18    0.28 
   4   0   6    6.04    0.23 
   4   0  -6    5.55    0.25 
  -4   0   6    5.78    0.28 
   4   0   6    5.51    0.25 
   5   0  -6   12.16    0.41 
  -5   0   6   11.92    0.45 
  -5   0  -6   12.25    0.45 
   5   0  -6   10.71    0.40 
  -5   0  -6   12.10    0.37 
   5   0   6   11.57    0.36 
   5   0   6   11.55    0.42 
  -5   0   6   11.78    0.43 
   6   0  -6    2.85    0.26 
  -6   0  -6    2.42    0.27 
   6   0   6    2.44    0.25 
  -6   0   6    2.54    0.29 
   6   0   6    2.72    0.20 
   6   0  -6    2.61    0.26 
  -7   0  -6    1.34    0.26 
  -7   0   6    1.26    0.23 
   7   0  -6    1.20    0.20 
   7   0  -6    1.46    0.23 
   7   0   6    1.06    0.20 
   8   0   6    5.80    0.41 
  -8   0   6    5.88    0.44 
   8   0  -6    5.83    0.37 
  -8   0  -6    5.29    0.44 
   8   0  -6    6.29    0.42 
   9   0  -6    7.26    0.49 
  -9   0   6    7.01    0.54 
  -9   0  -6    7.99    0.54 
   9   0   6    7.06    0.48 
   0   1  -6   -0.02    0.04 
   0   1  -6    0.00    0.04 
   0  -1   6    0.01    0.04 
   0  -1  -6   -0.02    0.05 
   0   1   6    0.02    0.04 
   0   1   6    0.03    0.04 
   0  -1   6   -0.01    0.03 
  -1   1   6    5.28    0.15 
   1  -1   6    5.42    0.12 
  -1   1   6    5.55    0.18 
   1  -1   6    5.40    0.18 
   1   1  -6    5.58    0.18 
  -1  -1  -6    5.81    0.19 
   1   1  -6    5.56    0.14 
  -1  -1  -6    5.34    0.14 
  -1   1  -6    5.69    0.17 
   1   1   6    5.57    0.16 
  -1  -1   6    5.73    0.17 
   1   1   6    5.39    0.16 
   1  -1  -6    5.35    0.14 
   1  -1  -6    5.21    0.17 
  -1  -1   6    5.47    0.17 
  -1   1  -6    5.34    0.18 
   2   1  -6   -0.07    0.05 
  -2  -1  -6    0.10    0.06 
   2   1  -6    0.02    0.03 
   2  -1   6    0.06    0.05 
  -2   1   6    0.02    0.06 
   2  -1   6   -0.02    0.03 
  -2   1   6   -0.04    0.05 
  -2  -1  -6    0.11    0.05 
   2  -1  -6    0.05    0.05 
  -2  -1   6    0.08    0.06 
   2  -1  -6    0.10    0.03 
  -2  -1   6    0.05    0.05 
  -2   1  -6    0.02    0.05 
  -2   1  -6    0.01    0.06 
   2   1   6    0.09    0.05 
   2   1   6    0.06    0.05 
   3  -1   6    1.21    0.13 
  -3   1   6    1.26    0.14 
  -3  -1  -6    1.44    0.13 
  -3  -1  -6    1.42    0.14 
   3   1  -6    1.47    0.14 
   3  -1   6    1.40    0.09 
  -3   1   6    1.25    0.14 
  -3  -1   6    1.26    0.13 
   3  -1  -6    1.48    0.14 
  -3  -1   6    1.61    0.16 
  -3   1  -6    1.45    0.13 
   3  -1  -6    1.40    0.05 
   3   1   6    1.46    0.12 
   3   1   6    1.47    0.12 
  -3   1  -6    1.42    0.15 
   4  -1   6    0.30    0.10 
   4  -1   6    0.52    0.08 
  -4  -1  -6    0.34    0.10 
  -4   1   6    0.31    0.10 
  -4  -1  -6    0.28    0.08 
   4   1  -6    0.32    0.10 
  -4   1   6    0.17    0.09 
   4  -1  -6    0.33    0.09 
   4   1   6    0.76    0.11 
  -4  -1   6    0.31    0.09 
  -4   1  -6    0.41    0.11 
   4   1   6    0.28    0.09 
  -4   1  -6    0.40    0.09 
  -4  -1   6    0.31    0.10 
   5   1  -6    5.26    0.29 
   5  -1   6    5.35    0.29 
  -5   1   6    5.47    0.31 
  -5  -1  -6    5.85    0.32 
   5   1  -6    5.06    0.28 
   5  -1   6    5.19    0.22 
  -5  -1  -6    5.14    0.24 
   5  -1  -6    4.84    0.29 
  -5   1  -6    5.63    0.31 
  -5   1  -6    5.56    0.25 
   5   1   6    5.31    0.25 
  -5  -1   6    5.06    0.30 
   5  -1  -6    5.62    0.27 
   5   1   6    5.41    0.28 
   6   1  -6    1.02    0.18 
   6   1  -6    0.85    0.16 
  -6   1   6    1.37    0.21 
  -6  -1  -6    0.68    0.17 
   6  -1   6    0.95    0.19 
  -6   1  -6    0.83    0.20 
  -6  -1   6    1.01    0.19 
   6  -1  -6    0.80    0.18 
   6   1   6    0.87    0.17 
   6   1   6    1.10    0.16 
   6  -1  -6    0.99    0.17 
   7   1  -6    3.74    0.30 
  -7  -1  -6    3.82    0.32 
  -7   1   6    3.63    0.38 
   7  -1   6    3.45    0.33 
   7   1  -6    3.60    0.30 
  -7  -1   6    3.95    0.39 
   7  -1  -6    4.27    0.30 
  -7   1  -6    3.97    0.38 
   7   1   6    3.62    0.29 
   7  -1  -6    3.32    0.32 
   8   1  -6    0.55    0.18 
  -8  -1  -6    0.80    0.22 
   8  -1   6    0.83    0.21 
  -8   1   6    0.65    0.21 
   8   1  -6    0.33    0.17 
  -8  -1   6    0.99    0.26 
   8   1   6    0.68    0.20 
   8  -1  -6    0.49    0.18 
  -8   1  -6    0.72    0.22 
   9  -1   6    4.23    0.44 
  -9  -1  -6    4.14    0.48 
   9   1  -6    3.69    0.38 
  -9   1   6    4.27    0.48 
  -9  -1   6    4.04    0.46 
  -9   1  -6    4.42    0.49 
   9  -1  -6    4.41    0.44 
   9   1   6    3.93    0.41 
   0   2  -6    0.47    0.06 
   0   2   6    0.43    0.07 
   0  -2  -6    0.43    0.07 
   0   2   6    0.51    0.06 
   0   2  -6    0.48    0.07 
   0  -2   6    0.47    0.06 
   0  -2   6    0.55    0.08 
  -1   2   6   30.38    0.53 
   1  -2   6   30.14    0.55 
   1   2  -6   30.11    0.54 
  -1  -2  -6   30.38    0.57 
   1   2  -6   30.21    0.53 
  -1  -2  -6   30.63    0.51 
  -1   2  -6   30.67    0.57 
   1   2   6   30.43    0.51 
   1  -2  -6   30.83    0.53 
  -1   2  -6   29.94    0.56 
  -1   2  -6   29.88    0.43 
   1   2   6   30.01    0.55 
  -1  -2   6   30.83    0.57 
  -1  -2   6   28.84    0.51 
  -2  -2  -6    0.00    0.05 
   2  -2   6   -0.01    0.05 
   2   2  -6    0.03    0.03 
  -2   2   6    0.07    0.05 
   2   2  -6   -0.04    0.05 
  -2  -2  -6    0.12    0.05 
  -2   2   6   -0.02    0.03 
  -2   2   6   -0.12    0.05 
   2   2   6    0.00    0.05 
  -2  -2   6   -0.03    0.05 
  -2   2  -6    0.07    0.07 
  -2  -2   6   -0.01    0.04 
   2   2   6   -0.07    0.04 
   2  -2  -6   -0.01    0.05 
  -2   2  -6    0.03    0.06 
   3   2  -6    0.98    0.07 
  -3   2   6    0.97    0.07 
  -3  -2  -6    1.17    0.13 
  -3   2   6    0.98    0.13 
   3  -2   6    1.03    0.07 
   3  -2   6    0.86    0.12 
  -3  -2  -6    1.15    0.13 
  -3   2   6    0.94    0.12 
   3   2  -6    0.98    0.13 
  -3  -2   6    1.24    0.16 
   3   2   6    1.03    0.11 
  -3  -2   6    0.88    0.11 
  -3   2  -6    1.06    0.14 
   3   2   6    1.03    0.12 
   3  -2  -6    1.05    0.12 
  -3   2  -6    1.01    0.12 
  -4   2   6    9.67    0.37 
  -4   2   6   10.38    0.39 
   4  -2   6   10.19    0.37 
  -4   2   6   10.18    0.22 
  -4  -2  -6   10.36    0.37 
   4   2  -6    9.89    0.36 
   4  -2   6   10.12    0.25 
  -4  -2  -6   10.65    0.33 
   4   2   6   10.16    0.33 
  -4   2  -6   10.13    0.38 
  -4  -2   6   10.29    0.39 
  -4  -2   6    9.96    0.34 
  -4  -2   6   10.43    0.22 
   4  -2  -6   10.28    0.33 
  -4   2  -6   10.32    0.33 
   4   2   6    9.99    0.33 
   5   2  -6    6.01    0.31 
   5   2  -6    6.01    0.29 
  -5  -2  -6    5.58    0.26 
  -5  -2  -6    5.61    0.31 
  -5   2   6    6.44    0.33 
   5  -2   6    5.52    0.30 
  -5   2  -6    5.79    0.26 
  -5   2  -6    5.79    0.32 
   5  -2  -6    5.94    0.31 
  -5  -2   6    5.59    0.33 
   5  -2  -6    5.85    0.27 
   5   2   6    5.39    0.27 
   5   2   6    5.66    0.28 
   6  -2   6    7.68    0.40 
   6   2  -6    8.46    0.40 
  -6  -2  -6    7.12    0.39 
  -6   2   6    7.18    0.40 
   6   2  -6    8.04    0.37 
   6   2   6    8.03    0.35 
   6  -2  -6    7.89    0.40 
   6   2   6    7.35    0.35 
  -6  -2   6    8.54    0.44 
   6  -2  -6    7.72    0.35 
  -6   2  -6    7.73    0.41 
   7   2  -6    8.03    0.41 
   7  -2   6    7.94    0.43 
  -7  -2  -6    7.90    0.46 
   7   2  -6    7.82    0.41 
  -7   2   6    7.57    0.45 
  -7   2  -6    7.81    0.45 
   7   2   6    7.30    0.37 
  -7  -2   6    7.12    0.45 
   7   2   6    7.49    0.40 
   7  -2  -6    8.48    0.45 
   7  -2  -6    7.87    0.38 
   8   2  -6    0.06    0.13 
  -8   2   6   -0.03    0.14 
  -8  -2  -6    0.19    0.16 
   8  -2   6    0.11    0.14 
   8   2  -6    0.05    0.12 
   8   2   6   -0.01    0.13 
  -8   2  -6    0.05    0.15 
  -8  -2   6    0.12    0.18 
   8  -2  -6    0.00    0.15 
  -9  -2  -6    2.15    0.36 
  -9   2   6    1.40    0.31 
   9   2  -6    1.95    0.30 
   9  -2   6    1.70    0.31 
  -9   2  -6    2.07    0.36 
  -9  -2   6    1.70    0.33 
   9  -2  -6    2.00    0.34 
   0   3  -6   -0.04    0.04 
   0  -3   6   -0.04    0.04 
   0  -3   6    0.05    0.06 
   0  -3  -6   -0.08    0.03 
   0   3  -6    0.05    0.06 
   0  -3  -6    0.06    0.06 
   0   3   6   -0.01    0.05 
   0   3   6   -0.04    0.04 
   1   3  -6  185.48    2.63 
  -1  -3  -6  185.53    2.72 
  -1  -3  -6  183.85    2.69 
  -1   3   6  187.01    2.66 
  -1   3   6  187.41    2.71 
   1  -3   6  184.28    2.66 
   1   3  -6  184.53    2.68 
  -1   3   6  188.67    2.68 
  -1   3   6  187.82    2.63 
  -1  -3   6  186.05    2.76 
   1   3   6  182.04    2.59 
  -1   3  -6  183.73    2.49 
  -1   3  -6  184.33    2.72 
   1   3   6  183.25    2.65 
  -1   3  -6  185.84    2.76 
  -1  -3   6  184.47    2.60 
  -2   3   6    7.06    0.24 
   2   3  -6    7.36    0.26 
   2   3  -6    6.53    0.21 
  -2  -3  -6    6.89    0.25 
  -2   3   6    6.81    0.25 
  -2   3   6    6.92    0.21 
  -2  -3  -6    6.46    0.23 
   2  -3   6    6.82    0.25 
   2  -3  -6    6.51    0.22 
  -2  -3   6    6.37    0.25 
  -2   3  -6    6.85    0.26 
  -2   3  -6    6.27    0.24 
   2   3   6    7.11    0.25 
  -2  -3   6    6.52    0.20 
   2   3   6    6.70    0.19 
   3   3  -6    0.03    0.04 
   3   3  -6    0.17    0.08 
  -3   3   6    0.02    0.06 
  -3  -3  -6    0.19    0.08 
  -3   3   6    0.07    0.05 
  -3   3   6    0.00    0.07 
   3  -3   6    0.03    0.02 
   3  -3   6    0.02    0.07 
  -3  -3  -6    0.06    0.06 
  -3  -3   6    0.05    0.05 
   3  -3  -6   -0.04    0.04 
  -3  -3   6    0.06    0.07 
   3   3   6    0.03    0.07 
   3   3   6    0.16    0.06 
  -3   3  -6    0.07    0.07 
  -3   3  -6    0.03    0.07 
  -4  -3  -6   20.88    0.52 
   4  -3   6   20.46    0.56 
  -4   3   6   19.71    0.41 
  -4   3   6   20.37    0.57 
   4   3  -6   20.68    0.55 
  -4   3   6   20.05    0.56 
  -4  -3  -6   19.93    0.55 
   4   3   6   20.14    0.48 
  -4   3  -6   19.99    0.51 
  -4   3  -6   19.92    0.57 
  -4  -3   6   20.19    0.58 
   4   3   6   20.56    0.53 
  -4  -3   6   19.88    0.40 
  -4  -3   6   19.76    0.50 
   4  -3  -6   19.86    0.49 
   5   3  -6   -0.01    0.07 
   5   3  -6    0.18    0.10 
   5  -3   6   -0.01    0.08 
  -5   3   6   -0.03    0.09 
  -5  -3  -6    0.12    0.08 
  -5  -3  -6   -0.11    0.08 
  -5   3  -6   -0.08    0.07 
   5   3   6    0.02    0.07 
  -5   3  -6    0.15    0.11 
   5  -3  -6    0.09    0.09 
   5   3   6    0.01    0.08 
  -5  -3   6   -0.10    0.10 
   5  -3  -6    0.05    0.07 
   6   3  -6    6.15    0.36 
   6  -3   6    6.62    0.37 
   6   3  -6    6.98    0.34 
  -6   3   6    6.52    0.40 
  -6  -3  -6    6.92    0.39 
  -6   3  -6    6.35    0.38 
   6  -3  -6    7.32    0.39 
  -6  -3   6    6.61    0.39 
   6   3   6    7.07    0.34 
   6   3   6    6.27    0.32 
   6  -3  -6    7.38    0.33 
   7  -3   6    1.41    0.24 
   7   3  -6    1.45    0.23 
   7   3  -6    1.20    0.20 
  -7  -3  -6    1.63    0.26 
  -7   3   6    1.49    0.27 
   7   3   6    1.81    0.23 
  -7  -3   6    1.64    0.26 
   7   3   6    1.37    0.22 
   7  -3  -6    1.76    0.27 
  -7   3  -6    1.50    0.26 
   8   3  -6    1.40    0.26 
  -8   3   6    1.05    0.26 
   8  -3   6    1.05    0.26 
  -8  -3  -6    1.12    0.26 
  -8   3  -6    0.98    0.26 
   8  -3  -6    0.49    0.19 
  -8  -3   6    0.82    0.24 
  -9  -3  -6    0.55    0.25 
  -9   3   6    0.75    0.25 
   9   3  -6    0.91    0.25 
   9  -3   6    1.08    0.27 
  -9   3  -6    0.65    0.25 
   9  -3  -6    0.95    0.25 
   0   4  -6   49.14    0.89 
   0  -4   6   50.33    0.90 
   0  -4   6   48.21    0.79 
   0   4   6   49.38    0.88 
   0   4  -6   48.83    0.79 
   0   4   6   49.49    0.86 
   0  -4  -6   49.61    0.84 
   0   4   6   49.51    0.79 
   1  -4   6   12.89    0.36 
   1   4  -6   13.23    0.35 
  -1  -4  -6   12.61    0.32 
  -1   4   6   12.57    0.34 
   1  -4   6   13.03    0.32 
  -1   4   6   12.88    0.33 
   1   4  -6   13.21    0.33 
  -1  -4  -6   12.70    0.36 
  -1   4   6   13.26    0.34 
  -1   4   6   12.58    0.32 
  -1  -4   6   13.14    0.27 
   1   4   6   12.78    0.35 
  -1   4  -6   12.74    0.37 
  -1  -4   6   12.43    0.36 
   1   4   6   12.73    0.26 
  -1   4  -6   13.34    0.25 
  -2   4   6   43.70    0.79 
   2   4  -6   43.77    0.82 
  -2   4   6   41.90    0.78 
  -2  -4  -6   44.09    0.82 
  -2   4   6   42.62    0.81 
  -2  -4  -6   42.73    0.83 
  -2   4   6   43.23    0.83 
   2   4  -6   42.76    0.78 
   2  -4   6   43.72    0.81 
  -2  -4   6   42.50    0.86 
  -2  -4   6   43.32    0.71 
  -2   4  -6   43.67    0.87 
  -2   4  -6   43.73    0.84 
   2   4   6   43.72    0.83 
   2   4   6   43.38    0.70 
  -3   4   6   23.19    0.58 
  -3  -4  -6   23.39    0.56 
  -3  -4  -6   22.65    0.56 
  -3   4   6   22.95    0.58 
   3  -4   6   24.44    0.58 
  -3   4   6   23.67    0.50 
   3   4  -6   24.14    0.50 
   3   4  -6   24.14    0.58 
  -3  -4   6   23.00    0.60 
  -3   4  -6   23.84    0.61 
   3   4   6   23.67    0.47 
  -3   4  -6   23.17    0.56 
  -3  -4   6   22.88    0.48 
   3  -4  -6   23.56    0.52 
   3   4   6   24.00    0.57 
  -4   4   6   25.36    0.68 
  -4   4   6   26.93    0.69 
   4  -4   6   26.65    0.67 
   4   4  -6   26.73    0.67 
  -4  -4  -6   27.94    0.68 
  -4   4   6   25.88    0.54 
  -4  -4  -6   26.51    0.63 
  -4  -4   6   25.70    0.57 
   4   4   6   26.05    0.65 
  -4   4  -6   25.64    0.62 
  -4  -4   6   26.30    0.53 
   4  -4  -6   26.47    0.60 
  -4   4  -6   26.05    0.69 
  -4  -4   6   26.68    0.70 
   4   4   6   26.88    0.57 
   4  -4  -6   26.19    0.67 
  -5  -4  -6    5.14    0.28 
   5  -4   6    5.43    0.32 
   5   4  -6    4.90    0.30 
   5   4  -6    4.94    0.25 
  -5   4   6    4.61    0.30 
  -5  -4  -6    5.44    0.32 
   5   4   6    4.95    0.25 
   5  -4  -6    5.39    0.32 
  -5  -4   6    4.98    0.33 
   5  -4  -6    4.85    0.25 
  -5   4  -6    4.50    0.30 
  -5   4  -6    5.01    0.27 
   5   4   6    5.14    0.29 
   6   4  -6    0.52    0.16 
  -6   4   6    0.74    0.20 
  -6  -4  -6    1.09    0.21 
   6  -4   6    0.91    0.19 
   6  -4  -6    0.71    0.18 
   6   4   6    0.81    0.18 
  -6   4  -6    0.67    0.18 
  -6  -4   6    0.87    0.21 
  -7   4   6    0.05    0.15 
   7  -4   6    0.18    0.16 
   7   4  -6    0.18    0.15 
  -7  -4  -6    0.14    0.15 
   7  -4  -6    0.40    0.18 
  -7  -4   6    0.13    0.15 
  -7   4  -6    0.28    0.17 
   7   4   6    0.18    0.14 
   8   4  -6    0.59    0.20 
  -8  -4  -6    0.50    0.22 
   8  -4   6    0.63    0.20 
  -8   4   6    0.79    0.24 
   8  -4  -6    0.53    0.20 
  -8  -4   6    0.39    0.20 
  -8   4  -6    0.41    0.22 
   8   4   6    0.70    0.18 
   0   5  -6    0.04    0.06 
   0   5   6   -0.02    0.05 
   0   5   6    0.21    0.05 
   0  -5  -6   -0.03    0.05 
   0   5   6   -0.13    0.06 
   0   5  -6   -0.09    0.04 
   0  -5   6   -0.06    0.06 
   0  -5   6    0.02    0.04 
   1  -5   6   48.30    0.94 
   1   5  -6   48.21    0.87 
  -1   5   6   48.90    0.91 
   1   5  -6   48.56    0.91 
  -1  -5  -6   49.04    0.89 
   1  -5   6   48.54    0.84 
  -1   5   6   47.96    0.87 
  -1   5   6   48.97    0.85 
  -1  -5  -6   47.78    0.93 
   1   5   6   48.11    0.75 
  -1  -5   6   49.21    0.76 
  -1  -5   6   50.22    0.95 
   1  -5  -6   47.95    0.89 
   1   5   6   48.07    0.90 
  -1   5  -6   50.59    0.95 
  -1   5  -6   48.46    0.76 
  -2   5   6   89.65    1.48 
  -2  -5  -6   90.37    1.51 
  -2  -5  -6   92.60    1.54 
   2   5  -6   90.75    1.48 
   2  -5   6   91.68    1.48 
  -2   5   6   88.72    1.48 
  -2   5   6   87.49    1.43 
  -2   5   6   88.75    1.52 
   2   5  -6   92.13    1.49 
   2   5   6   88.84    1.32 
  -2  -5   6   88.77    1.32 
  -2   5  -6   90.50    1.57 
   2   5   6   92.88    1.51 
  -2   5  -6   89.58    1.26 
  -2  -5   6   90.14    1.57 
  -2   5  -6   88.67    1.53 
  -3  -5  -6   69.29    1.27 
  -3   5   6   69.93    1.27 
  -3   5   6   68.68    1.29 
  -3  -5  -6   69.96    1.27 
   3   5  -6   70.06    1.19 
   3  -5   6   67.66    1.25 
   3   5  -6   69.46    1.26 
  -3   5   6   70.69    1.20 
  -3  -5   6   68.00    1.32 
   3   5   6   69.44    1.26 
   3  -5  -6   70.51    1.18 
  -3   5  -6   70.78    1.33 
  -3  -5   6   69.27    1.10 
  -3   5  -6   68.87    1.27 
   3   5   6   70.07    1.09 
   4   5  -6    0.38    0.09 
  -4  -5  -6    0.44    0.12 
  -4  -5  -6    0.27    0.11 
   4  -5   6    0.32    0.11 
   4   5  -6    0.14    0.11 
   4   5  -6    0.15    0.07 
  -4   5   6    0.22    0.08 
  -4   5   6    0.34    0.12 
  -4  -5   6    0.25    0.13 
   4  -5  -6    0.29    0.09 
  -4   5  -6    0.19    0.12 
   4   5   6    0.31    0.11 
  -4   5  -6    0.27    0.10 
   4  -5  -6    0.18    0.10 
   5   5  -6   -0.13    0.08 
   5  -5   6    0.07    0.10 
  -5  -5  -6    0.08    0.09 
  -5   5   6    0.17    0.12 
  -5  -5  -6    0.17    0.12 
  -5   5  -6    0.32    0.14 
   5  -5  -6   -0.01    0.10 
   5   5   6    0.12    0.12 
  -5  -5   6   -0.01    0.12 
   5  -5  -6    0.11    0.09 
  -5   5  -6   -0.05    0.09 
   6   5  -6    2.31    0.28 
  -6   5   6    2.34    0.29 
  -6  -5  -6    2.14    0.27 
   6  -5   6    2.10    0.26 
  -6  -5   6    2.16    0.28 
   6   5   6    1.69    0.24 
   6  -5  -6    1.95    0.26 
  -6   5  -6    2.07    0.28 
  -7   5   6    0.67    0.21 
   7   5  -6    0.12    0.15 
   7  -5   6    0.47    0.19 
  -7  -5  -6    0.38    0.18 
  -7  -5   6    0.33    0.18 
  -7   5  -6    0.78    0.22 
   7  -5  -6    0.78    0.22 
   7   5   6    0.34    0.17 
   8   5  -6    0.92    0.24 
  -8   5   6    1.56    0.29 
  -8  -5  -6    1.56    0.29 
   8  -5   6    1.18    0.27 
  -8  -5   6    1.08    0.26 
  -8   5  -6    1.43    0.28 
   8  -5  -6    1.18    0.25 
   8   5   6    1.43    0.27 
   0  -6  -6    1.89    0.15 
   0   6  -6    2.01    0.14 
   0   6   6    2.16    0.20 
   0   6   6    1.90    0.15 
   0   6  -6    2.09    0.20 
   0  -6   6    1.76    0.18 
   0  -6   6    2.07    0.12 
   0   6   6    1.77    0.11 
  -1   6   6    3.76    0.18 
  -1   6   6    3.75    0.22 
  -1  -6  -6    3.51    0.20 
  -1   6   6    3.53    0.19 
   1   6  -6    3.44    0.19 
   1  -6   6    3.48    0.22 
   1   6  -6    3.06    0.20 
   1  -6   6    3.41    0.17 
   1   6   6    3.53    0.12 
   1   6   6    4.04    0.23 
  -1   6  -6    3.60    0.15 
  -1  -6   6    3.41    0.22 
   1   6   6    3.44    0.21 
   1  -6  -6    3.68    0.20 
  -1   6  -6    4.04    0.23 
  -1  -6   6    3.60    0.12 
  -2   6   6    0.54    0.10 
  -2   6   6    0.52    0.11 
   2   6  -6    0.43    0.10 
  -2  -6  -6    0.64    0.12 
  -2   6   6    0.55    0.11 
   2  -6   6    0.31    0.09 
   2   6  -6    0.51    0.11 
  -2  -6  -6    0.58    0.11 
  -2   6   6    0.45    0.09 
   2   6   6    0.47    0.11 
  -2   6  -6    0.36    0.11 
  -2   6  -6    0.35    0.13 
  -2   6  -6    0.47    0.06 
  -2  -6   6    0.56    0.12 
  -3  -6  -6   14.35    0.46 
   3  -6   6   14.06    0.45 
   3   6  -6   13.89    0.46 
  -3   6   6   14.76    0.46 
  -3   6   6   14.33    0.47 
   3   6  -6   13.39    0.41 
  -3   6   6   14.71    0.43 
  -3  -6  -6   13.52    0.45 
  -3   6  -6   14.07    0.49 
   3  -6  -6   14.32    0.41 
   3  -6  -6   14.78    0.45 
  -3   6  -6   13.48    0.46 
  -3  -6   6   13.91    0.49 
   3   6   6   14.65    0.48 
  -4  -6  -6    0.03    0.08 
   4  -6   6    0.46    0.13 
  -4   6   6    0.36    0.13 
   4   6  -6    0.26    0.10 
  -4  -6  -6    0.22    0.12 
  -4   6   6    0.10    0.09 
   4   6  -6    0.19    0.12 
   4  -6  -6    0.14    0.09 
   4  -6  -6    0.10    0.11 
   4   6   6    0.39    0.13 
  -4   6  -6    0.28    0.12 
  -4   6  -6    0.16    0.12 
  -4  -6   6    0.01    0.13 
  -5   6   6   62.44    1.36 
   5   6  -6   64.62    1.33 
   5  -6   6   62.58    1.32 
  -5  -6  -6   65.45    1.28 
  -5  -6  -6   62.93    1.34 
  -5   6  -6   62.19    1.27 
   5   6   6   62.53    1.30 
  -5   6  -6   65.34    1.41 
   5  -6  -6   61.75    1.32 
  -5  -6   6   63.40    1.39 
   6  -6   6    2.03    0.26 
  -6  -6  -6    2.04    0.28 
  -6   6   6    1.78    0.27 
   6   6  -6    2.43    0.29 
  -6  -6   6    1.63    0.26 
   6   6   6    1.58    0.24 
   6  -6  -6    1.92    0.26 
  -6   6  -6    1.39    0.25 
  -7  -6  -6    5.33    0.41 
  -7   6   6    6.00    0.44 
   7   6  -6    6.31    0.42 
   7  -6   6    6.55    0.43 
  -7   6  -6    6.00    0.46 
   7   6   6    6.45    0.42 
  -7  -6   6    5.86    0.45 
   7  -6  -6    6.27    0.43 
  -8   6   6    1.57    0.32 
   8   6  -6    1.11    0.27 
  -8  -6  -6    1.12    0.25 
   8  -6   6    0.50    0.21 
   8  -6  -6    1.77    0.32 
  -8  -6   6    1.42    0.31 
   8   6   6    1.39    0.28 
  -8   6  -6    1.50    0.31 
   0  -7   6   -0.06    0.07 
   0  -7   6   -0.04    0.04 
   0   7   6    0.03    0.05 
   0  -7  -6   -0.04    0.06 
   0   7   6   -0.02    0.06 
   0   7  -6    0.00    0.08 
   0   7  -6    0.03    0.06 
   0   7   6   -0.04    0.08 
   1   7  -6    8.66    0.36 
   1  -7   6    9.04    0.28 
   1   7  -6    8.68    0.32 
  -1   7   6    8.32    0.35 
  -1   7   6    8.72    0.32 
  -1   7   6    8.35    0.28 
  -1  -7  -6    8.37    0.33 
   1  -7   6    8.36    0.36 
   1   7   6    9.06    0.36 
  -1  -7   6    9.04    0.37 
  -1   7  -6    8.13    0.35 
  -1   7  -6    8.46    0.26 
   1   7   6    8.84    0.34 
   1  -7  -6    8.21    0.32 
   2   7  -6    0.02    0.07 
  -2  -7  -6   -0.02    0.07 
   2   7  -6   -0.07    0.07 
  -2  -7  -6   -0.01    0.07 
   2  -7   6    0.00    0.06 
  -2   7   6   -0.07    0.08 
   2  -7   6    0.00    0.09 
  -2   7   6   -0.04    0.08 
  -2   7   6    0.06    0.07 
  -2   7  -6   -0.02    0.09 
  -2  -7   6   -0.09    0.06 
   2   7   6    0.07    0.09 
   2  -7  -6    0.06    0.07 
   3  -7   6    2.59    0.20 
   3   7  -6    3.01    0.22 
  -3  -7  -6    2.28    0.24 
  -3  -7  -6    2.77    0.22 
  -3   7   6    2.93    0.24 
  -3   7   6    3.25    0.23 
  -3   7   6    2.83    0.19 
   3   7  -6    2.78    0.25 
   3  -7  -6    2.81    0.21 
  -3   7  -6    2.57    0.25 
  -3   7  -6    3.17    0.25 
   3   7   6    2.34    0.24 
  -3  -7   6    3.02    0.29 
   4   7  -6    3.90    0.25 
   4   7  -6    4.07    0.29 
  -4  -7  -6    4.27    0.30 
  -4   7   6    4.62    0.32 
  -4   7   6    4.21    0.25 
   4  -7   6    4.81    0.30 
  -4  -7  -6    4.01    0.28 
   4   7   6    4.57    0.32 
  -4   7  -6    4.90    0.33 
   4  -7  -6    4.32    0.28 
  -4   7  -6    4.16    0.29 
  -4  -7   6    4.30    0.31 
  -5   7   6    4.44    0.35 
   5  -7   6    4.49    0.32 
  -5  -7  -6    4.11    0.30 
  -5  -7  -6    3.87    0.32 
   5   7  -6    4.16    0.32 
  -5   7  -6    4.64    0.36 
  -5   7  -6    4.40    0.31 
  -5  -7   6    4.04    0.34 
   5   7   6    4.15    0.33 
   5  -7  -6    5.19    0.34 
  -6   7   6    1.09    0.24 
   6  -7   6    0.92    0.21 
  -6  -7  -6    0.89    0.22 
   6   7  -6    1.12    0.22 
   6  -7  -6    1.11    0.21 
   6   7   6    1.69    0.25 
  -6   7  -6    1.16    0.24 
  -6  -7   6    1.24    0.25 
   7  -7   6    0.25    0.17 
   7   7  -6    0.13    0.16 
  -7   7   6    0.01    0.17 
  -7  -7  -6    0.09    0.14 
  -7  -7   6    0.13    0.16 
  -7   7  -6    0.16    0.19 
   7  -7  -6   -0.03    0.15 
   7   7   6   -0.10    0.12 
   8  -7   6    0.87    0.24 
  -8   7   6    1.20    0.29 
  -8  -7  -6    1.60    0.32 
   8   7  -6    1.31    0.29 
   8   7   6    1.17    0.27 
  -8  -7   6    0.77    0.30 
   8  -7  -6    1.32    0.28 
   0  -8   6   35.39    0.87 
   0   8  -6   36.13    0.86 
   0  -8  -6   36.01    0.81 
   0   8   6   34.89    0.79 
   0   8  -6   35.40    0.73 
   0   8   6   34.86    0.85 
   1  -8   6    2.66    0.16 
  -1  -8  -6    3.28    0.23 
  -1   8   6    3.03    0.21 
   1   8  -6    3.06    0.24 
   1   8  -6    3.03    0.20 
  -1   8   6    3.47    0.25 
   1  -8   6    2.91    0.25 
  -1  -8   6    3.23    0.26 
  -1   8  -6    3.23    0.26 
   1   8   6    3.45    0.25 
   1  -8  -6    2.82    0.22 
   1   8   6    2.88    0.22 
   1  -8  -6    3.06    0.17 
  -1   8  -6    3.19    0.17 
  -2   8   6   -0.15    0.08 
   2   8  -6    0.16    0.09 
  -2   8   6    0.07    0.09 
   2  -8   6   -0.04    0.07 
   2   8  -6   -0.15    0.07 
  -2  -8  -6    0.03    0.09 
  -2  -8  -6    0.21    0.11 
   2  -8   6    0.08    0.11 
   2  -8  -6    0.02    0.07 
   2   8   6    0.18    0.11 
   2  -8  -6    0.02    0.09 
  -2  -8   6    0.05    0.09 
  -2   8  -6   -0.07    0.10 
   3  -8   6    0.06    0.09 
  -3   8   6    0.23    0.13 
   3   8  -6    0.05    0.10 
   3   8  -6    0.12    0.12 
  -3   8   6    0.19    0.10 
  -3   8   6    0.26    0.12 
  -3  -8  -6    0.06    0.11 
  -3  -8  -6    0.20    0.12 
   3  -8   6    0.19    0.12 
   3  -8  -6    0.16    0.10 
  -3   8  -6    0.33    0.15 
  -3  -8   6    0.32    0.14 
  -3   8  -6    0.01    0.11 
   3   8   6    0.16    0.11 
  -4   8   6   14.94    0.52 
  -4   8   6   16.32    0.58 
   4   8  -6   15.34    0.57 
  -4  -8  -6   15.18    0.56 
   4  -8   6   15.99    0.54 
   4   8  -6   16.00    0.52 
  -4  -8  -6   15.47    0.56 
   4  -8  -6   15.27    0.54 
  -4   8  -6   15.62    0.57 
   4   8   6   16.26    0.58 
  -4   8  -6   16.24    0.62 
  -4  -8   6   14.69    0.59 
   5  -8   6    1.03    0.20 
   5   8  -6    1.05    0.21 
  -5  -8  -6    1.43    0.22 
  -5   8   6    1.57    0.24 
  -5  -8  -6    1.07    0.21 
  -5   8  -6    1.28    0.21 
  -5   8  -6    1.33    0.24 
   5   8   6    1.14    0.22 
  -5  -8   6    0.91    0.22 
   5  -8  -6    1.57    0.24 
  -6  -8  -6    0.32    0.18 
   6  -8   6    0.01    0.13 
   6   8  -6    0.18    0.15 
  -6   8   6    0.13    0.18 
   6   8   6    0.36    0.19 
   6  -8  -6    0.39    0.17 
  -6   8  -6    0.34    0.19 
  -6  -8   6    0.12    0.17 
   7  -8   6    0.18    0.18 
   7   8  -6    0.04    0.16 
  -7   8   6   -0.03    0.15 
  -7  -8  -6   -0.06    0.14 
  -7  -8   6   -0.18    0.17 
   7   8   6    0.02    0.16 
  -7   8  -6    0.12    0.17 
   7  -8  -6    0.07    0.15 
   0   9   6   -0.02    0.09 
   0  -9   6   -0.09    0.09 
   0   9   6    0.04    0.10 
   0   9  -6    0.04    0.07 
   0  -9  -6    0.01    0.09 
   0   9  -6    0.10    0.12 
  -1  -9  -6    1.69    0.20 
  -1   9   6    1.78    0.20 
  -1   9   6    1.98    0.23 
   1   9  -6    2.22    0.22 
   1   9  -6    2.10    0.25 
   1  -9   6    1.80    0.24 
  -1  -9   6    1.92    0.24 
   1  -9  -6    1.99    0.22 
   1   9   6    2.01    0.24 
   1   9   6    2.21    0.24 
  -1   9  -6    1.56    0.21 
  -2  -9  -6    8.43    0.42 
   2   9  -6    7.99    0.40 
  -2  -9  -6    8.64    0.39 
  -2   9   6    8.52    0.40 
   2  -9   6    8.83    0.44 
  -2   9   6    8.23    0.35 
   2   9  -6    8.22    0.38 
   2   9   6    8.59    0.40 
  -2   9  -6    8.12    0.41 
  -2  -9   6    8.22    0.42 
   2  -9  -6    8.01    0.39 
   3  -9   6   51.42    1.21 
   3   9  -6   51.86    1.14 
  -3  -9  -6   50.34    1.16 
   3  -9   6   49.76    1.06 
  -3  -9  -6   50.96    1.16 
   3   9  -6   52.60    1.15 
  -3   9   6   51.29    1.14 
   3   9   6   52.04    1.17 
   3  -9  -6   52.49    1.18 
  -3   9  -6   53.30    1.20 
   3  -9  -6   52.23    1.07 
  -3  -9   6   52.38    1.22 
  -4   9   6    0.08    0.14 
  -4   9   6    0.14    0.12 
  -4  -9  -6    0.51    0.17 
   4  -9   6    0.21    0.13 
   4   9  -6    0.16    0.12 
  -4  -9  -6    0.31    0.15 
   4   9  -6    0.30    0.16 
   4   9   6    0.26    0.15 
  -4   9  -6    0.41    0.16 
  -4  -9   6    0.25    0.16 
   4  -9  -6    0.17    0.12 
  -4   9  -6    0.21    0.15 
  -5  -9  -6    1.39    0.23 
  -5  -9  -6    0.99    0.22 
   5  -9   6    1.10    0.21 
   5   9  -6    1.07    0.22 
  -5   9   6    1.25    0.24 
  -5   9  -6    1.39    0.27 
  -5   9  -6    1.01    0.20 
   5  -9  -6    1.17    0.21 
  -5  -9   6    1.13    0.24 
   5   9   6    1.69    0.26 
   6   9  -6    2.73    0.33 
   6  -9   6    3.84    0.39 
  -6  -9  -6    3.20    0.38 
  -6   9   6    3.15    0.38 
  -6  -9   6    3.12    0.40 
   6   9   6    2.52    0.33 
   6  -9  -6    2.98    0.34 
  -6   9  -6    2.46    0.36 
  -7  -9  -6    0.68    0.23 
   7  -9   6    0.80    0.24 
   7   9  -6    0.20    0.22 
  -7   9   6    0.78    0.26 
  -7   9  -6    0.43    0.24 
   7   9   6    0.43    0.24 
   7  -9  -6    0.87    0.26 
  -7  -9   6    0.83    0.25 
   0 -10  -6    0.27    0.12 
   0  10  -6    0.22    0.15 
   0 -10   6    0.27    0.14 
   0  10   6    0.28    0.12 
   0  10   6    0.30    0.16 
  -1 -10  -6    7.88    0.39 
   1  10  -6    7.73    0.42 
   1 -10   6    7.78    0.43 
  -1  10   6    8.28    0.36 
   1  10  -6    7.37    0.35 
  -1  10   6    8.10    0.41 
  -1 -10   6    7.64    0.43 
   1 -10  -6    8.33    0.40 
   1  10   6    7.14    0.37 
  -1  10  -6    7.48    0.42 
   1  10   6    7.89    0.41 
   2  10  -6    2.88    0.30 
  -2  10   6    3.86    0.31 
   2 -10   6    3.22    0.33 
  -2 -10  -6    3.37    0.29 
  -2 -10  -6    3.33    0.34 
  -2  10   6    3.62    0.25 
   2  10  -6    3.03    0.25 
  -2  10  -6    3.25    0.33 
   2  10   6    3.11    0.30 
   2 -10  -6    3.65    0.30 
  -2 -10   6    3.58    0.36 
   3 -10   6    1.35    0.24 
  -3 -10  -6    1.33    0.22 
  -3  10   6    1.36    0.22 
   3  10  -6    1.34    0.23 
  -3 -10  -6    1.14    0.20 
   3  10  -6    1.25    0.21 
   3  10   6    1.19    0.22 
   3 -10  -6    1.22    0.23 
  -3 -10   6    1.08    0.21 
  -3  10  -6    1.58    0.24 
  -4  10   6    1.37    0.22 
  -4 -10  -6    1.39    0.23 
  -4 -10  -6    1.67    0.26 
   4  10  -6    1.70    0.25 
  -4  10   6    1.61    0.25 
   4 -10   6    1.21    0.25 
   4  10  -6    1.85    0.24 
   4 -10  -6    0.94    0.21 
   4  10   6    1.32    0.23 
  -4 -10   6    1.13    0.24 
  -4  10  -6    1.76    0.26 
   5  10  -6    0.47    0.18 
   5 -10   6    0.23    0.15 
  -5 -10  -6    0.54    0.20 
  -5 -10  -6    0.38    0.16 
  -5  10   6    0.40    0.19 
   5  10   6    0.66    0.20 
   5 -10  -6    0.42    0.16 
  -5  10  -6    0.51    0.19 
  -5 -10   6    0.55    0.22 
  -5  10  -6    0.43    0.19 
   6 -10   6    1.46    0.27 
   6  10  -6    1.79    0.29 
  -6  10   6    2.01    0.33 
  -6 -10  -6    1.98    0.31 
   6 -10  -6    1.70    0.28 
   6  10   6    1.61    0.29 
  -6  10  -6    1.33    0.27 
  -6 -10   6    1.46    0.32 
   0 -11  -6    0.04    0.10 
   0  11   6   -0.06    0.10 
   0 -11   6    0.18    0.14 
   0  11  -6   -0.01    0.12 
   0  11   6   -0.04    0.12 
   1  11  -6   -0.01    0.10 
   1  11  -6    0.06    0.14 
   1 -11   6   -0.11    0.14 
  -1  11   6    0.02    0.10 
  -1  11   6   -0.24    0.12 
  -1 -11  -6    0.11    0.11 
   1 -11  -6    0.04    0.11 
   1  11   6   -0.21    0.10 
  -1 -11   6   -0.08    0.12 
   1  11   6    0.04    0.11 
  -1  11  -6    0.26    0.16 
   2  11  -6    3.36    0.31 
   2  11  -6    3.37    0.34 
  -2 -11  -6    2.72    0.31 
   2 -11   6    3.79    0.38 
  -2  11   6    3.34    0.33 
  -2 -11  -6    3.07    0.31 
  -2 -11   6    3.49    0.37 
   2 -11  -6    2.82    0.30 
   2  11   6    2.92    0.31 
  -2  11  -6    2.83    0.32 
  -3  11   6    2.21    0.29 
   3  11  -6    2.41    0.29 
  -3 -11  -6    1.61    0.25 
   3 -11   6    2.03    0.30 
   3  11  -6    2.34    0.29 
  -3 -11  -6    2.31    0.31 
  -3  11  -6    2.53    0.32 
  -3 -11   6    1.99    0.28 
   3  11   6    2.67    0.31 
   3 -11  -6    2.66    0.30 
  -4 -11  -6    0.53    0.20 
   4  11  -6    0.71    0.20 
   4  11  -6    0.73    0.19 
  -4 -11  -6    0.93    0.23 
   4 -11   6    0.79    0.22 
  -4  11   6    1.03    0.22 
   4 -11  -6    0.58    0.19 
  -4  11  -6    1.06    0.24 
   4  11   6    1.12    0.23 
  -4 -11   6    0.73    0.24 
  -5  11   6    0.10    0.17 
   5  11  -6    0.49    0.20 
   5 -11   6    0.31    0.19 
  -5 -11  -6    0.25    0.16 
  -5 -11  -6   -0.19    0.15 
  -5 -11   6    0.32    0.22 
  -5  11  -6    0.33    0.18 
   5 -11  -6    0.08    0.18 
   5  11   6    0.18    0.16 
  -6  11   6   -0.18    0.17 
  -6 -11  -6   -0.11    0.17 
   0 -12  -6    1.89    0.27 
   0  12   6    2.75    0.30 
   0  12  -6    2.55    0.33 
   0 -12   6    2.05    0.29 
   0  12   6    2.33    0.31 
  -1 -12  -6   10.92    0.52 
   1  12  -6   12.35    0.57 
   1 -12   6   12.92    0.60 
  -1  12   6   11.86    0.56 
  -1 -12   6   10.91    0.55 
  -1  12  -6   11.29    0.57 
   1  12   6   11.53    0.56 
   1  12   6   12.19    0.52 
   1 -12  -6   11.18    0.53 
   2  12  -6    1.43    0.25 
  -2  12   6    0.98    0.24 
  -2 -12  -6    1.53    0.25 
  -2 -12  -6    2.15    0.30 
   2 -12   6    1.35    0.28 
   2  12  -6    1.24    0.23 
   2  12   6    1.65    0.27 
  -2  12  -6    0.99    0.23 
  -2 -12   6    1.64    0.29 
   2 -12  -6    1.45    0.25 
  -3 -12  -6    2.96    0.33 
   3 -12   6    3.13    0.37 
   3  12  -6    3.16    0.33 
   3  12  -6    3.03    0.34 
  -3  12   6    3.67    0.38 
  -3 -12  -6    3.51    0.37 
  -3 -12   6    2.37    0.33 
  -3  12  -6    3.96    0.40 
   3 -12  -6    3.48    0.36 
   3  12   6    3.70    0.37 
  -4  12   6    2.87    0.34 
   4 -12   6    3.72    0.42 
  -4 -12  -6    2.82    0.35 
   4  12  -6    2.43    0.32 
   4  12  -6    2.59    0.32 
  -4 -12  -6    2.46    0.34 
   4  12   6    2.40    0.33 
  -4 -12   6    2.21    0.34 
   4 -12  -6    3.10    0.38 
  -4  12  -6    2.52    0.34 
   5  12  -6    0.16    0.17 
   5 -12   6    0.36    0.24 
  -5 -12  -6    0.13    0.19 
  -5 -12  -6   -0.18    0.15 
   5 -12  -6   -0.26    0.15 
  -5  12  -6    0.11    0.17 
   5  12   6    0.05    0.18 
  -5 -12   6   -0.01    0.22 
   0  13   6   -0.12    0.13 
   0 -13   6    0.04    0.14 
   0 -13  -6   -0.08    0.14 
   0  13  -6   -0.08    0.15 
   1 -13   6    1.56    0.29 
  -1 -13  -6    2.17    0.30 
   1  13  -6    1.88    0.30 
  -1  13   6    1.73    0.29 
   1 -13  -6    1.99    0.31 
  -1 -13   6    2.04    0.31 
   1  13   6    2.22    0.30 
   1  13   6    1.50    0.27 
  -1  13  -6    2.05    0.32 
   2 -13   6    0.53    0.23 
  -2 -13  -6    0.52    0.19 
   2  13  -6    0.38    0.20 
  -2  13   6    0.60    0.22 
  -2 -13  -6    0.36    0.20 
   2  13   6    0.53    0.19 
   2 -13  -6    0.42    0.20 
  -2 -13   6    0.48    0.21 
  -2  13  -6    0.30    0.18 
   3 -13   6    1.02    0.27 
  -3 -13  -6    1.05    0.25 
   3  13  -6    0.79    0.24 
  -3  13   6    0.97    0.25 
  -3 -13  -6    0.49    0.20 
   3  13  -6    0.25    0.19 
   3  13   6    0.84    0.23 
  -3 -13   6    0.85    0.24 
  -3  13  -6    1.11    0.27 
   3 -13  -6    0.59    0.22 
   4  13  -6    0.42    0.22 
  -4 -13  -6    0.27    0.21 
  -4  13   6    0.08    0.19 
  -4 -13  -6    0.16    0.19 
   4  13   6   -0.07    0.15 
  -4  13  -6   -0.16    0.16 
   4 -13  -6    0.21    0.20 
  -4 -13   6    0.27    0.22 
   0  14  -6    0.33    0.21 
   0  14   6    0.54    0.24 
   0 -14   6    0.99    0.24 
   0 -14  -6    0.79    0.22 
  -1 -14  -6    1.31    0.30 
  -1  14   6    0.87    0.25 
  -1 -14  -6    1.22    0.26 
   1  14  -6    0.73    0.25 
   1 -14   6    0.59    0.24 
  -1 -14   6    0.99    0.26 
   1  14   6    1.51    0.31 
  -1  14  -6    0.93    0.28 
   1  14   6    1.16    0.24 
   1 -14  -6    1.21    0.26 
  -2 -14  -6    0.14    0.19 
   2 -14   6    0.31    0.20 
  -2  14   6   -0.24    0.16 
   2  14  -6    0.12    0.19 
   2 -14  -6    0.08    0.16 
  -2  14  -6    0.03    0.17 
  -2 -14   6   -0.04    0.18 
   2  14   6   -0.05    0.14 
  -1   0  -7   -0.02    0.04 
  -1   0  -7   -0.03    0.05 
  -1   0   7   -0.07    0.04 
   1   0  -7   -0.07    0.03 
   1   0  -7   -0.03    0.06 
  -1   0   7   -0.05    0.05 
   1   0   7   -0.06    0.04 
   1   0   7   -0.07    0.05 
   2   0  -7   -0.11    0.02 
  -2   0  -7   -0.12    0.05 
  -2   0  -7   -0.15    0.05 
   2   0   7   -0.11    0.05 
  -2   0   7   -0.08    0.05 
   2   0  -7   -0.12    0.05 
   2   0   7   -0.09    0.04 
  -2   0   7   -0.10    0.06 
  -3   0  -7    0.06    0.07 
  -3   0   7    0.06    0.07 
   3   0   7   -0.02    0.04 
   3   0  -7    0.06    0.06 
  -3   0  -7    0.15    0.07 
  -3   0   7    0.02    0.07 
   3   0   7    0.04    0.06 
  -4   0  -7    0.15    0.09 
   4   0   7   -0.06    0.07 
  -4   0   7   -0.05    0.06 
   4   0  -7   -0.06    0.06 
  -4   0  -7    0.09    0.06 
   4   0   7   -0.01    0.05 
  -4   0   7   -0.02    0.08 
  -5   0   7    0.06    0.09 
   5   0   7   -0.02    0.08 
   5   0  -7   -0.03    0.08 
  -5   0  -7    0.14    0.08 
   5   0   7   -0.08    0.06 
  -5   0  -7    0.00    0.10 
  -5   0   7    0.06    0.10 
  -6   0   7   -0.02    0.11 
  -6   0  -7    0.02    0.11 
   6   0   7   -0.01    0.08 
   6   0   7   -0.09    0.09 
   6   0  -7   -0.08    0.09 
   6   0  -7   -0.03    0.08 
   7   0  -7   -0.08    0.09 
  -7   0  -7   -0.01    0.14 
   7   0   7   -0.07    0.10 
  -7   0   7   -0.08    0.13 
   7   0  -7    0.21    0.13 
  -8   0  -7   -0.01    0.14 
   8   0  -7    0.04    0.12 
   8   0  -7    0.06    0.15 
   8   0   7    0.03    0.15 
  -8   0   7   -0.12    0.15 
  -9   0  -7    0.08    0.22 
   9   0  -7    0.18    0.18 
  -9   0   7    0.06    0.17 
   9   0   7    0.36    0.19 
   0  -1  -7   -0.12    0.05 
   0   1   7   -0.08    0.04 
   0  -1   7   -0.03    0.05 
   0   1  -7   -0.08    0.04 
   0  -1   7   -0.11    0.03 
   0   1  -7   -0.14    0.04 
   0   1   7   -0.01    0.05 
   1  -1   7    5.34    0.18 
   1   1  -7    5.46    0.18 
   1   1  -7    5.73    0.15 
   1  -1   7    5.77    0.13 
  -1   1   7    5.62    0.19 
  -1  -1  -7    5.34    0.14 
  -1   1   7    5.74    0.15 
  -1  -1  -7    5.59    0.19 
   1   1   7    5.46    0.17 
  -1   1  -7    5.25    0.17 
   1   1   7    5.76    0.17 
  -1  -1   7    5.49    0.18 
   1  -1  -7    5.68    0.15 
   1  -1  -7    5.36    0.18 
  -1  -1   7    5.20    0.17 
  -1   1  -7    5.54    0.19 
   2  -1   7   15.05    0.27 
   2   1  -7   15.26    0.37 
  -2   1   7   14.22    0.37 
   2   1  -7   14.58    0.26 
  -2   1   7   15.82    0.36 
  -2  -1  -7   14.90    0.34 
  -2  -1  -7   14.76    0.36 
   2  -1   7   14.22    0.36 
  -2   1  -7   14.85    0.36 
   2   1   7   14.90    0.35 
  -2  -1   7   14.60    0.36 
   2  -1  -7   14.91    0.36 
  -2   1  -7   14.37    0.35 
   2   1   7   14.94    0.33 
  -2  -1   7   15.14    0.35 
   2  -1  -7   14.90    0.26 
  -3   1   7    0.17    0.08 
   3  -1   7    0.57    0.07 
  -3  -1  -7    0.18    0.07 
   3   1  -7    0.14    0.07 
  -3   1   7    0.19    0.08 
   3  -1   7    0.36    0.09 
  -3  -1  -7    0.16    0.08 
   3  -1  -7    0.33    0.09 
  -3   1  -7    0.20    0.07 
  -3  -1   7    0.20    0.07 
  -3  -1   7    0.33    0.10 
  -3   1  -7    0.08    0.07 
   3   1   7    0.17    0.06 
   3   1   7    0.14    0.06 
   4  -1   7   24.59    0.48 
  -4   1   7   23.71    0.61 
  -4   1   7   24.72    0.62 
  -4  -1  -7   24.09    0.55 
  -4  -1  -7   23.85    0.60 
   4   1  -7   24.57    0.59 
   4  -1   7   23.41    0.60 
  -4   1  -7   23.95    0.61 
  -4  -1   7   24.48    0.63 
  -4  -1   7   23.65    0.58 
   4  -1  -7   25.11    0.58 
  -4   1  -7   24.75    0.56 
   4   1   7   23.66    0.53 
   4   1   7   25.25    0.59 
  -5   1   7   14.35    0.49 
  -5  -1  -7   13.32    0.47 
   5   1  -7   13.76    0.46 
   5  -1   7   13.71    0.37 
  -5  -1  -7   14.13    0.42 
  -5   1   7   14.26    0.50 
   5  -1   7   14.15    0.48 
  -5  -1   7   13.48    0.46 
  -5   1  -7   13.07    0.47 
  -5   1  -7   14.10    0.42 
   5   1   7   14.07    0.46 
   5   1   7   13.65    0.41 
   5  -1  -7   13.97    0.44 
  -5  -1   7   12.51    0.47 
   6   1  -7    2.67    0.26 
   6  -1   7    2.77    0.27 
   6   1  -7    2.88    0.27 
  -6  -1  -7    2.83    0.28 
  -6   1   7    2.56    0.29 
  -6   1  -7    3.18    0.32 
  -6  -1   7    2.75    0.30 
   6  -1  -7    2.51    0.24 
   6   1   7    2.60    0.26 
   6  -1  -7    3.08    0.30 
   6   1   7    2.56    0.23 
   7  -1   7    5.49    0.36 
  -7   1   7    6.14    0.41 
   7   1  -7    4.98    0.34 
  -7  -1  -7    5.63    0.39 
   7   1  -7    5.71    0.36 
   7  -1  -7    5.73    0.34 
   7   1   7    5.25    0.34 
  -7   1  -7    5.28    0.38 
  -7  -1   7    6.47    0.41 
   7  -1  -7    5.87    0.38 
   8   1  -7    0.10    0.15 
  -8  -1  -7    0.02    0.16 
   8   1  -7    0.14    0.15 
   8  -1   7    0.11    0.16 
  -8   1   7   -0.01    0.16 
   8   1   7    0.05    0.13 
   8  -1  -7    0.33    0.17 
  -8   1  -7   -0.03    0.17 
  -8  -1   7   -0.08    0.13 
  -9   1   7    5.71    0.47 
  -9  -1  -7    4.74    0.48 
   9  -1   7    5.14    0.43 
   9   1  -7    5.20    0.43 
   9  -1  -7    5.33    0.43 
   9   1   7    4.99    0.39 
  -9  -1   7    5.84    0.55 
  -9   1  -7    4.81    0.49 
   0  -2   7    2.64    0.12 
   0   2   7    2.71    0.13 
   0  -2   7    2.73    0.13 
   0  -2  -7    2.70    0.09 
   0   2   7    2.60    0.12 
   0   2  -7    2.84    0.14 
   0   2  -7    2.90    0.11 
   0  -2  -7    2.75    0.13 
   1  -2   7   79.69    1.24 
  -1  -2  -7   79.65    1.19 
  -1   2   7   81.24    1.22 
  -1  -2  -7   80.79    1.26 
  -1   2   7   80.71    1.24 
  -1   2   7   79.26    1.21 
   1   2  -7   79.14    1.21 
   1   2  -7   80.20    1.21 
  -1   2  -7   79.15    1.09 
  -1  -2   7   79.28    1.26 
   1   2   7   76.50    1.21 
   1  -2  -7   81.03    1.21 
  -1  -2   7   79.71    1.20 
  -1   2  -7   78.64    1.26 
   1   2   7   78.80    1.19 
  -1   2  -7   78.94    1.26 
  -2   2   7   14.49    0.38 
   2  -2   7   15.27    0.23 
  -2  -2  -7   14.92    0.35 
   2   2  -7   15.31    0.38 
   2  -2   7   15.52    0.38 
   2   2  -7   14.86    0.30 
  -2  -2  -7   14.32    0.37 
  -2   2   7   14.82    0.36 
   2   2   7   15.43    0.34 
  -2  -2   7   15.17    0.39 
  -2  -2   7   15.00    0.34 
   2   2   7   15.66    0.37 
  -2   2  -7   14.67    0.38 
   2  -2  -7   14.72    0.36 
  -2   2  -7   15.10    0.38 
   2  -2  -7   15.55    0.31 
   3  -2   7    0.86    0.06 
  -3  -2  -7    1.03    0.12 
   3   2  -7    1.07    0.14 
   3  -2   7    0.69    0.11 
  -3  -2  -7    1.01    0.12 
  -3   2   7    0.68    0.12 
  -3   2   7    0.78    0.12 
   3   2  -7    0.87    0.07 
  -3   2   7    0.95    0.07 
  -3  -2   7    0.90    0.11 
   3  -2  -7    0.83    0.11 
   3   2   7    0.96    0.11 
   3   2   7    0.75    0.10 
  -3   2  -7    0.92    0.12 
  -3  -2   7    1.40    0.15 
  -3   2  -7    0.86    0.12 
  -4   2   7   20.06    0.56 
   4  -2   7   19.48    0.54 
  -4  -2  -7   19.43    0.53 
   4  -2   7   20.40    0.40 
  -4   2   7   19.97    0.56 
  -4  -2  -7   20.73    0.51 
   4   2  -7   20.41    0.54 
  -4   2  -7   20.60    0.57 
  -4  -2   7   20.95    0.52 
   4   2   7   20.37    0.50 
  -4  -2   7   20.45    0.57 
  -4   2  -7   20.63    0.51 
   4  -2  -7   20.38    0.51 
   4   2   7   19.98    0.50 
   5   2  -7    0.87    0.15 
   5  -2   7    0.85    0.15 
  -5  -2  -7    1.26    0.17 
  -5  -2  -7    1.01    0.14 
  -5   2   7    0.90    0.16 
  -5   2   7    1.13    0.18 
   5  -2  -7    1.17    0.18 
  -5   2  -7    0.96    0.14 
  -5   2  -7    1.22    0.19 
   5   2   7    0.87    0.14 
  -5  -2   7    0.76    0.16 
  -5  -2   7    0.94    0.16 
   5   2   7    1.21    0.16 
   5  -2  -7    1.34    0.17 
  -6  -2  -7    0.27    0.13 
   6  -2   7    0.31    0.13 
  -6   2   7    0.34    0.16 
   6   2  -7    0.42    0.15 
   6   2  -7    0.29    0.12 
   6  -2  -7    0.33    0.11 
  -6   2  -7    0.53    0.16 
   6  -2  -7    0.14    0.13 
  -6  -2   7    0.34    0.14 
   6   2   7    0.50    0.13 
   6   2   7    0.45    0.12 
   7   2  -7    0.14    0.13 
  -7   2   7    0.52    0.18 
   7  -2   7    0.43    0.16 
  -7  -2  -7    0.18    0.16 
   7   2  -7    0.58    0.16 
   7  -2  -7    0.03    0.12 
   7   2   7    0.52    0.16 
  -7  -2   7    0.62    0.19 
  -7   2  -7    0.13    0.13 
   7   2   7    0.29    0.13 
   7  -2  -7    0.23    0.13 
   8   2  -7    0.23    0.16 
   8  -2   7    0.49    0.20 
   8   2  -7    0.16    0.15 
  -8  -2  -7    0.19    0.18 
  -8   2   7    0.20    0.19 
  -8   2  -7    0.34    0.20 
  -8  -2   7    0.14    0.16 
   8   2   7    0.36    0.17 
   8  -2  -7    0.40    0.19 
  -9  -2  -7    0.25    0.20 
   9  -2   7    0.28    0.20 
  -9   2   7    0.50    0.23 
   9   2  -7    0.31    0.20 
   9  -2  -7    0.15    0.18 
  -9  -2   7    0.39    0.23 
  -9   2  -7    0.58    0.25 
   0  -3   7   -0.06    0.05 
   0  -3   7   -0.07    0.04 
   0  -3  -7   -0.02    0.03 
   0   3   7   -0.08    0.03 
   0   3   7   -0.10    0.05 
   0   3  -7    0.00    0.04 
   0  -3  -7   -0.07    0.05 
   0   3  -7    0.00    0.05 
  -1   3   7    0.09    0.05 
  -1   3   7    0.13    0.05 
   1   3  -7    0.15    0.06 
  -1   3   7    0.05    0.06 
  -1  -3  -7    0.16    0.04 
   1  -3   7    0.18    0.06 
  -1  -3  -7    0.13    0.07 
   1   3  -7    0.03    0.06 
   1   3   7    0.15    0.06 
  -1  -3   7    0.07    0.04 
  -1  -3   7    0.15    0.06 
  -1   3  -7    0.19    0.07 
   1   3   7    0.17    0.04 
  -1   3  -7    0.08    0.03 
  -1   3  -7    0.15    0.06 
  -2   3   7    0.55    0.08 
  -2   3   7    0.72    0.10 
   2   3  -7    0.65    0.11 
  -2  -3  -7    0.54    0.09 
   2  -3   7    0.56    0.10 
  -2   3   7    0.67    0.10 
  -2  -3  -7    0.79    0.09 
   2   3  -7    0.50    0.08 
   2   3   7    0.53    0.09 
   2   3   7    0.69    0.08 
   2  -3  -7    0.45    0.09 
  -2   3  -7    0.67    0.10 
  -2  -3   7    0.58    0.08 
  -2   3  -7    0.44    0.09 
  -2  -3   7    0.57    0.10 
  -3  -3  -7    4.43    0.22 
  -3   3   7    4.67    0.17 
  -3   3   7    4.53    0.23 
  -3   3   7    4.77    0.25 
  -3  -3  -7    4.96    0.23 
   3   3  -7    4.67    0.17 
   3   3  -7    4.62    0.23 
   3  -3   7    4.84    0.24 
   3  -3  -7    4.61    0.21 
   3   3   7    4.73    0.19 
  -3   3  -7    4.97    0.23 
  -3   3  -7    4.61    0.24 
  -3  -3   7    4.77    0.24 
   3   3   7    4.92    0.23 
  -3  -3   7    5.12    0.21 
  -4   3   7    5.53    0.18 
   4  -3   7    5.80    0.29 
   4   3  -7    6.16    0.29 
  -4  -3  -7    6.03    0.26 
  -4   3   7    5.94    0.30 
  -4   3   7    4.93    0.27 
  -4  -3  -7    5.30    0.27 
  -4  -3   7    5.69    0.30 
  -4  -3   7    5.63    0.18 
  -4  -3   7    5.21    0.24 
   4   3   7    5.48    0.26 
  -4   3  -7    5.72    0.29 
   4  -3  -7    6.20    0.26 
  -4   3  -7    5.58    0.26 
   4   3   7    5.79    0.24 
   5   3  -7    1.38    0.19 
  -5   3   7    1.28    0.19 
  -5   3   7    1.26    0.19 
   5   3  -7    1.70    0.18 
  -5  -3  -7    1.65    0.21 
  -5  -3  -7    1.74    0.18 
   5  -3   7    1.55    0.20 
  -5  -3   7    1.75    0.19 
  -5   3  -7    1.46    0.17 
   5  -3  -7    1.53    0.20 
   5  -3  -7    1.60    0.18 
   5   3   7    1.61    0.19 
  -5  -3   7    1.17    0.20 
  -5   3  -7    1.65    0.21 
   5   3   7    1.74    0.18 
   6  -3   7    0.13    0.13 
   6   3  -7    0.05    0.11 
  -6   3   7   -0.10    0.12 
  -6  -3  -7    0.10    0.12 
   6   3  -7    0.12    0.11 
   6  -3  -7    0.12    0.12 
  -6   3  -7   -0.04    0.10 
  -6  -3   7    0.04    0.12 
   6  -3  -7    0.14    0.11 
   6   3   7    0.20    0.11 
   6   3   7    0.06    0.11 
  -7  -3  -7    0.11    0.15 
   7   3  -7    0.19    0.14 
   7  -3   7    0.25    0.17 
   7   3  -7    0.12    0.13 
  -7   3   7    0.46    0.18 
   7   3   7    0.50    0.15 
  -7  -3   7    0.39    0.18 
   7   3   7    0.07    0.11 
  -7   3  -7   -0.04    0.15 
   7  -3  -7    0.39    0.18 
   8   3  -7   -0.01    0.14 
  -8  -3  -7    0.15    0.17 
   8  -3   7    0.08    0.14 
  -8   3   7    0.01    0.17 
   8  -3  -7   -0.04    0.14 
  -8  -3   7   -0.10    0.15 
  -8   3  -7    0.16    0.17 
  -9   3   7    0.24    0.24 
  -9  -3  -7    0.18    0.22 
   9   3  -7    0.44    0.21 
   9  -3   7    0.05    0.17 
   9  -3  -7    0.18    0.21 
   0   4  -7    0.97    0.12 
   0  -4  -7    1.02    0.12 
   0  -4  -7    0.87    0.09 
   0  -4   7    1.03    0.09 
   0  -4   7    1.41    0.14 
   0   4  -7    1.19    0.10 
   0   4   7    1.01    0.09 
   0   4   7    1.02    0.11 
   1  -4   7    2.90    0.18 
  -1  -4  -7    2.68    0.14 
   1   4  -7    2.91    0.15 
  -1   4   7    3.12    0.16 
  -1   4   7    2.88    0.15 
   1   4  -7    2.71    0.16 
  -1   4   7    2.97    0.16 
  -1  -4  -7    2.67    0.17 
   1  -4   7    2.84    0.15 
  -1   4   7    2.80    0.16 
   1   4   7    3.04    0.12 
   1   4   7    2.94    0.17 
  -1  -4   7    2.79    0.17 
  -1   4  -7    2.84    0.10 
  -1  -4   7    2.84    0.12 
  -1   4  -7    2.95    0.17 
  -2   4   7    0.45    0.10 
  -2  -4  -7    0.36    0.09 
  -2   4   7    0.25    0.07 
  -2   4   7    0.39    0.09 
   2  -4   7    0.25    0.08 
  -2   4   7    0.31    0.08 
   2   4  -7    0.34    0.08 
  -2  -4  -7    0.36    0.10 
   2   4  -7    0.33    0.09 
   2   4   7    0.40    0.10 
  -2  -4   7    0.27    0.06 
  -2   4  -7    0.32    0.09 
  -2  -4   7    0.25    0.11 
   2   4   7    0.25    0.05 
  -2   4  -7    0.35    0.09 
  -3   4   7   35.76    0.79 
  -3   4   7   37.62    0.71 
  -3   4   7   37.70    0.80 
   3   4  -7   38.36    0.71 
  -3  -4  -7   37.86    0.79 
   3   4  -7   38.09    0.80 
  -3  -4  -7   37.85    0.78 
   3  -4   7   38.66    0.81 
  -3   4  -7   39.40    0.85 
  -3   4  -7   37.46    0.79 
   3  -4  -7   38.61    0.75 
  -3  -4   7   37.77    0.69 
   3   4   7   37.79    0.79 
   3   4   7   38.02    0.69 
  -3  -4   7   38.61    0.84 
   4   4  -7    3.19    0.23 
  -4  -4  -7    2.77    0.20 
  -4   4   7    3.08    0.16 
  -4   4   7    2.82    0.23 
   4  -4   7    3.64    0.25 
   4   4  -7    3.20    0.16 
  -4   4   7    3.14    0.23 
  -4  -4  -7    3.05    0.22 
  -4  -4   7    3.35    0.25 
   4   4   7    2.50    0.16 
  -4   4  -7    2.87    0.20 
   4   4   7    3.01    0.22 
  -4   4  -7    3.28    0.24 
   4  -4  -7    3.16    0.20 
  -4  -4   7    3.18    0.19 
  -5  -4  -7    2.98    0.22 
   5   4  -7    3.01    0.24 
   5   4  -7    3.16    0.21 
  -5  -4  -7    2.97    0.25 
   5  -4   7    3.29    0.26 
  -5   4   7    3.03    0.25 
  -5   4  -7    3.09    0.26 
   5  -4  -7    2.94    0.28 
   5  -4  -7    3.31    0.22 
   5   4   7    3.35    0.21 
   5   4   7    2.82    0.23 
  -5   4  -7    2.75    0.22 
  -5  -4   7    3.39    0.27 
  -6   4   7   10.66    0.51 
   6   4  -7   11.55    0.49 
   6  -4   7   11.08    0.49 
  -6  -4  -7   11.43    0.50 
  -6  -4   7   10.60    0.51 
   6   4   7   10.75    0.46 
   6  -4  -7   10.71    0.49 
  -6   4  -7   11.64    0.53 
   6  -4  -7   10.52    0.41 
   7   4  -7    0.67    0.19 
   7  -4   7    0.60    0.19 
  -7  -4  -7    0.81    0.22 
  -7   4   7    0.65    0.21 
   7   4   7    0.39    0.17 
  -7   4  -7    0.54    0.20 
  -7  -4   7    0.56    0.20 
   7  -4  -7    0.75    0.20 
  -8   4   7    0.86    0.24 
   8   4  -7    1.12    0.26 
  -8  -4  -7    0.84    0.24 
   8  -4   7    1.08    0.25 
   8   4   7    0.81    0.21 
   8  -4  -7    1.05    0.26 
  -8   4  -7    1.25    0.27 
  -8  -4   7    1.49    0.31 
   0  -5   7    0.02    0.05 
   0   5   7   -0.02    0.07 
   0   5  -7    0.02    0.07 
   0   5   7    0.08    0.06 
   0   5   7    0.09    0.05 
   0  -5  -7   -0.02    0.05 
   0  -5   7    0.06    0.08 
   0   5  -7   -0.02    0.04 
   1  -5   7   25.81    0.60 
   1   5  -7   25.93    0.58 
  -1  -5  -7   25.54    0.54 
   1   5  -7   24.47    0.54 
   1  -5   7   25.32    0.52 
  -1   5   7   24.94    0.55 
  -1  -5  -7   25.32    0.60 
  -1   5   7   25.10    0.57 
  -1   5   7   24.83    0.52 
  -1  -5   7   24.91    0.45 
  -1   5  -7   25.40    0.60 
   1   5   7   24.60    0.57 
   1   5   7   24.67    0.45 
   1  -5  -7   24.25    0.54 
  -1  -5   7   25.06    0.60 
  -1   5  -7   24.83    0.44 
   2  -5   7    2.29    0.17 
  -2   5   7    2.30    0.16 
  -2   5   7    2.55    0.17 
  -2  -5  -7    2.55    0.17 
   2   5  -7    2.27    0.16 
  -2   5   7    2.11    0.16 
   2   5  -7    2.20    0.17 
  -2  -5  -7    2.28    0.18 
  -2   5   7    2.48    0.17 
  -2  -5   7    2.59    0.20 
  -2   5  -7    2.24    0.07 
   2   5   7    2.49    0.11 
  -2  -5   7    2.26    0.11 
   2   5   7    2.21    0.18 
  -2   5  -7    2.36    0.19 
  -2   5  -7    2.34    0.20 
   3  -5   7   48.50    0.97 
   3   5  -7   48.26    0.97 
  -3  -5  -7   49.41    0.97 
  -3   5   7   48.12    0.99 
  -3   5   7   49.45    0.99 
   3   5  -7   49.18    0.91 
  -3  -5  -7   47.77    0.97 
  -3   5   7   48.73    0.91 
   3   5   7   48.86    0.82 
  -3   5  -7   49.53    1.03 
  -3  -5   7   49.92    1.04 
  -3  -5   7   49.26    0.83 
   3   5   7   49.28    0.98 
   3  -5  -7   48.93    0.91 
  -3   5  -7   48.80    0.99 
   4  -5   7    8.93    0.38 
   4   5  -7    9.45    0.30 
  -4   5   7    9.39    0.31 
  -4   5   7    9.60    0.39 
  -4   5   7    9.61    0.39 
  -4  -5  -7    9.66    0.38 
   4   5  -7    9.11    0.38 
  -4  -5  -7    9.27    0.36 
  -4  -5   7    9.91    0.42 
   4   5   7    9.32    0.38 
   4  -5  -7    9.24    0.33 
  -4   5  -7    8.89    0.37 
  -4  -5   7    9.08    0.30 
   4  -5  -7    9.49    0.38 
  -4   5  -7    8.67    0.40 
  -5  -5  -7    3.46    0.25 
   5   5  -7    3.68    0.28 
   5  -5   7    3.75    0.29 
  -5   5   7    4.37    0.31 
  -5  -5  -7    3.19    0.27 
  -5  -5   7    2.90    0.29 
   5   5   7    3.11    0.25 
  -5   5  -7    3.25    0.25 
   5  -5  -7    2.77    0.27 
   5  -5  -7    3.64    0.23 
  -5   5  -7    3.40    0.32 
   6  -5   7    4.81    0.34 
  -6   5   7    4.96    0.36 
  -6  -5  -7    3.83    0.31 
   6   5  -7    4.77    0.33 
  -6  -5   7    4.49    0.35 
   6  -5  -7    4.72    0.35 
   6   5   7    5.18    0.34 
  -6   5  -7    4.68    0.35 
   7   5  -7    0.34    0.17 
  -7   5   7    0.30    0.18 
   7  -5   7    0.52    0.18 
  -7  -5  -7    0.18    0.16 
   7  -5  -7    0.42    0.19 
  -7   5  -7    0.44    0.20 
  -7  -5   7    0.67    0.20 
   7   5   7    0.40    0.15 
   8   5  -7    0.71    0.23 
  -8   5   7    1.40    0.30 
  -8  -5  -7    1.01    0.26 
   8  -5   7    1.17    0.26 
  -8   5  -7    1.27    0.29 
   8   5   7    0.95    0.22 
   8  -5  -7    0.98    0.26 
  -8  -5   7    0.95    0.26 
   0  -6   7   49.43    0.81 
   0   6   7   48.93    0.96 
   0  -6   7   48.22    0.98 
   0  -6  -7   47.32    0.91 
   0   6   7   47.67    0.92 
   0   6  -7   47.82    0.96 
   0   6  -7   48.44    0.84 
   0   6   7   47.33    0.80 
   1  -6   7    0.14    0.08 
  -1   6   7    0.09    0.06 
  -1  -6  -7    0.00    0.07 
  -1   6   7    0.01    0.07 
  -1  -6  -7    0.03    0.06 
   1  -6   7    0.05    0.06 
   1   6  -7    0.15    0.09 
   1   6  -7    0.13    0.07 
  -1   6   7    0.03    0.07 
  -1  -6   7    0.10    0.04 
   1   6   7    0.06    0.04 
   1   6   7    0.18    0.09 
  -1   6  -7    0.12    0.05 
   1  -6  -7    0.03    0.06 
  -1  -6   7    0.08    0.08 
  -1   6  -7    0.11    0.08 
  -2   6   7   13.70    0.42 
  -2   6   7   12.81    0.39 
   2   6  -7   13.72    0.42 
  -2   6   7   13.16    0.41 
   2   6  -7   13.78    0.42 
   2  -6   7   14.17    0.46 
   2  -6   7   14.14    0.40 
  -2  -6  -7   13.01    0.40 
  -2   6   7   13.47    0.40 
  -2  -6  -7   13.67    0.44 
   2   6   7   13.32    0.43 
  -2   6  -7   13.26    0.44 
  -2  -6   7   12.87    0.45 
  -2   6  -7   13.36    0.46 
  -3   6   7   36.29    0.82 
  -3   6   7   34.70    0.82 
   3   6  -7   37.71    0.84 
   3   6  -7   37.49    0.78 
  -3  -6  -7   38.09    0.83 
  -3  -6  -7   36.68    0.84 
  -3   6   7   36.57    0.78 
   3  -6   7   36.15    0.80 
   3   6   7   36.00    0.83 
   3  -6  -7   36.95    0.76 
  -3   6  -7   36.55    0.84 
  -3  -6   7   35.42    0.87 
  -3   6  -7   36.67    0.88 
  -4   6   7    6.00    0.33 
   4  -6   7    5.48    0.31 
  -4  -6  -7    5.45    0.30 
   4   6  -7    5.51    0.26 
  -4   6   7    6.11    0.27 
   4   6  -7    5.63    0.33 
  -4  -6  -7    5.18    0.31 
   4   6   7    4.69    0.30 
  -4   6  -7    5.27    0.30 
   4  -6  -7    4.84    0.29 
  -4  -6   7    5.77    0.36 
  -4   6  -7    5.36    0.34 
   4  -6  -7    5.17    0.26 
   5   6  -7    1.85    0.24 
  -5  -6  -7    2.10    0.26 
  -5  -6  -7    1.99    0.23 
   5  -6   7    1.70    0.22 
  -5   6   7    1.51    0.22 
   5   6   7    1.94    0.24 
   5  -6  -7    1.63    0.22 
  -5  -6   7    1.94    0.26 
  -5   6  -7    1.86    0.25 
  -5   6  -7    1.84    0.23 
  -6   6   7    0.27    0.15 
  -6  -6  -7    0.20    0.15 
   6   6  -7    0.13    0.15 
   6  -6   7    0.06    0.14 
   6   6   7    0.12    0.12 
  -6  -6   7    0.49    0.19 
  -6   6  -7    0.38    0.16 
   6  -6  -7    0.31    0.15 
   7  -6   7    0.02    0.13 
   7   6  -7    0.51    0.19 
  -7   6   7   -0.04    0.14 
  -7  -6  -7   -0.04    0.14 
  -7  -6   7    0.00    0.14 
   7   6   7    0.05    0.13 
   7  -6  -7    0.13    0.15 
  -7   6  -7   -0.01    0.14 
  -8   6   7    3.75    0.43 
   8  -6   7    4.26    0.44 
  -8  -6  -7    5.41    0.50 
   8   6  -7    4.65    0.45 
   8   6   7    5.59    0.43 
   8  -6  -7    4.98    0.47 
  -8  -6   7    4.85    0.49 
  -8   6  -7    4.51    0.48 
   0   7   7    0.00    0.05 
   0  -7  -7   -0.01    0.06 
   0   7  -7    0.07    0.09 
   0  -7   7   -0.05    0.04 
   0   7   7    0.08    0.08 
   0   7  -7    0.08    0.06 
   0   7   7   -0.08    0.08 
   0  -7   7    0.07    0.08 
   1   7  -7    0.38    0.09 
  -1   7   7    0.22    0.09 
  -1   7   7    0.59    0.12 
   1   7  -7    0.36    0.11 
   1  -7   7    0.61    0.14 
  -1  -7  -7    0.49    0.11 
  -1  -7  -7    0.44    0.12 
   1  -7   7    0.60    0.10 
  -1   7   7    0.43    0.09 
  -1  -7   7    0.43    0.13 
   1   7   7    0.49    0.12 
   1  -7  -7    0.27    0.10 
   1   7   7    0.45    0.11 
  -1   7  -7    0.45    0.12 
  -1   7  -7    0.49    0.08 
  -2   7   7    1.98    0.20 
   2  -7   7    2.20    0.22 
   2   7  -7    2.40    0.20 
  -2  -7  -7    2.14    0.21 
  -2  -7  -7    2.57    0.24 
   2  -7   7    1.92    0.18 
  -2   7   7    1.86    0.20 
  -2   7   7    2.03    0.19 
  -2   7   7    2.19    0.17 
   2   7  -7    1.68    0.18 
   2   7   7    1.97    0.21 
  -2  -7   7    1.78    0.21 
  -2   7  -7    2.21    0.23 
   3   7  -7    5.69    0.28 
  -3   7   7    4.80    0.28 
  -3  -7  -7    5.51    0.30 
   3   7  -7    4.59    0.28 
   3  -7   7    5.48    0.29 
  -3   7   7    5.45    0.26 
  -3  -7  -7    5.50    0.31 
  -3   7   7    5.40    0.28 
   3   7   7    5.05    0.30 
  -3  -7   7    5.23    0.33 
  -3   7  -7    4.79    0.31 
   3  -7  -7    5.97    0.29 
  -3   7  -7    4.89    0.30 
  -4   7   7   -0.03    0.11 
  -4   7   7    0.03    0.08 
   4  -7   7    0.01    0.09 
   4   7  -7   -0.12    0.09 
  -4  -7  -7    0.09    0.10 
   4   7  -7   -0.05    0.10 
  -4  -7  -7    0.01    0.10 
  -4   7  -7    0.06    0.13 
  -4  -7   7    0.04    0.13 
   4  -7  -7    0.01    0.09 
  -4   7  -7    0.06    0.10 
   4   7   7    0.02    0.10 
   4  -7  -7    0.01    0.08 
  -5  -7  -7    4.72    0.31 
   5  -7   7    4.32    0.31 
  -5   7   7    5.05    0.35 
   5   7  -7    4.78    0.34 
  -5  -7  -7    4.39    0.33 
   5   7   7    4.96    0.34 
   5  -7  -7    4.44    0.31 
  -5   7  -7    4.76    0.32 
  -5   7  -7    4.37    0.34 
  -5  -7   7    4.52    0.37 
  -6   7   7    3.30    0.35 
  -6  -7  -7    2.94    0.32 
   6   7  -7    2.74    0.33 
   6  -7   7    2.93    0.32 
   6  -7  -7    2.60    0.31 
   6   7   7    2.98    0.32 
  -6   7  -7    3.43    0.37 
  -6  -7   7    3.25    0.36 
  -7   7   7    0.60    0.21 
   7  -7   7    0.79    0.23 
  -7  -7  -7    0.97    0.24 
   7   7  -7    0.59    0.22 
   7   7   7    0.59    0.20 
  -7  -7   7    0.74    0.25 
  -7   7  -7    0.89    0.26 
   7  -7  -7    0.82    0.23 
  -8   7   7    0.88    0.26 
   8   7  -7    0.56    0.23 
  -8  -7  -7    0.92    0.26 
   8  -7   7    1.17    0.27 
   8  -7  -7    0.67    0.25 
   8   7   7    0.89    0.25 
   0   8   7    8.78    0.38 
   0   8   7    8.13    0.35 
   0  -8  -7    8.93    0.36 
   0   8  -7    9.19    0.32 
   0  -8   7    9.08    0.40 
   0   8  -7    8.92    0.39 
   1   8  -7    7.88    0.32 
  -1   8   7    7.88    0.28 
   1  -8   7    8.48    0.39 
  -1   8   7    7.89    0.37 
   1  -8   7    8.30    0.28 
  -1   8   7    7.65    0.33 
   1   8  -7    8.45    0.37 
  -1  -8  -7    8.34    0.35 
   1  -8  -7    8.50    0.28 
   1  -8  -7    8.48    0.35 
   1   8   7    8.02    0.35 
  -1   8  -7    7.38    0.36 
   1   8   7    8.39    0.37 
  -1  -8   7    8.20    0.38 
  -2   8   7    4.54    0.28 
  -2   8   7    4.28    0.25 
   2  -8   7    4.48    0.31 
  -2  -8  -7    4.20    0.26 
   2   8  -7    4.21    0.26 
   2   8  -7    4.26    0.27 
  -2  -8  -7    3.97    0.27 
   2  -8   7    4.14    0.23 
   2   8   7    4.27    0.28 
  -2  -8   7    4.15    0.29 
   2  -8  -7    4.34    0.27 
   2  -8  -7    4.30    0.24 
  -2   8  -7    4.30    0.30 
   3   8  -7   16.88    0.54 
  -3   8   7   16.69    0.56 
   3  -8   7   17.49    0.52 
  -3  -8  -7   16.35    0.54 
   3  -8   7   17.28    0.61 
   3   8  -7   15.91    0.54 
  -3   8   7   16.75    0.49 
  -3  -8  -7   16.59    0.56 
  -3   8   7   16.86    0.54 
  -3  -8   7   15.08    0.57 
   3  -8  -7   16.39    0.51 
  -3   8  -7   16.56    0.57 
   3   8   7   16.94    0.58 
  -4  -8  -7   12.66    0.51 
   4   8  -7   14.14    0.55 
  -4   8   7   13.08    0.53 
   4   8  -7   12.97    0.47 
   4  -8   7   13.84    0.51 
  -4   8   7   13.15    0.48 
  -4  -8  -7   12.94    0.51 
   4  -8  -7   13.88    0.50 
  -4  -8   7   14.09    0.58 
  -4   8  -7   13.46    0.56 
   4   8   7   12.87    0.53 
  -4   8  -7   14.00    0.54 
  -5  -8  -7   13.54    0.54 
  -5   8   7   14.51    0.59 
   5   8  -7   15.33    0.60 
  -5  -8  -7   14.85    0.59 
   5  -8   7   14.77    0.57 
  -5   8  -7   13.97    0.55 
  -5   8  -7   14.94    0.63 
  -5  -8   7   15.90    0.64 
   5   8   7   13.61    0.57 
   5  -8  -7   14.84    0.57 
  -6  -8  -7    1.16    0.25 
   6   8  -7    1.24    0.25 
   6  -8   7    1.16    0.25 
  -6   8   7    0.87    0.22 
  -6   8  -7    0.76    0.22 
   6  -8  -7    0.78    0.20 
   6   8   7    1.48    0.27 
  -6  -8   7    1.24    0.26 
  -7  -8  -7    0.07    0.18 
   7  -8   7   -0.05    0.14 
   7   8  -7   -0.06    0.15 
  -7   8   7    0.04    0.17 
  -7  -8   7   -0.14    0.18 
   7   8   7    0.02    0.16 
   7  -8  -7    0.08    0.18 
  -7   8  -7    0.14    0.17 
   0   9   7   -0.08    0.09 
   0  -9  -7   -0.01    0.08 
   0   9  -7    0.09    0.11 
   0  -9   7    0.02    0.11 
   0   9  -7   -0.10    0.07 
   0   9   7    0.07    0.09 
   1  -9   7    1.83    0.23 
  -1  -9  -7    2.47    0.25 
   1   9  -7    1.99    0.23 
  -1   9   7    2.61    0.27 
  -1   9   7    2.70    0.25 
   1   9  -7    2.08    0.21 
   1   9   7    2.25    0.26 
   1   9   7    2.37    0.24 
   1  -9  -7    2.32    0.23 
  -1  -9   7    1.54    0.21 
  -1   9  -7    2.57    0.28 
   2   9  -7   14.77    0.53 
  -2   9   7   16.05    0.56 
  -2  -9  -7   15.26    0.53 
  -2   9   7   14.90    0.48 
   2  -9   7   15.84    0.58 
  -2  -9  -7   15.04    0.56 
   2   9  -7   14.41    0.50 
  -2   9  -7   14.27    0.55 
  -2  -9   7   15.60    0.58 
   2   9   7   15.46    0.54 
   2  -9  -7   14.36    0.52 
  -3  -9  -7    0.42    0.14 
   3   9  -7    0.55    0.16 
  -3  -9  -7    0.40    0.16 
  -3   9   7    0.36    0.13 
   3  -9   7    0.57    0.18 
   3  -9   7    0.35    0.12 
   3   9  -7    0.56    0.15 
   3  -9  -7    0.46    0.15 
  -3   9  -7    0.47    0.16 
  -3  -9   7    0.41    0.15 
   3   9   7    0.18    0.13 
   3  -9  -7    0.29    0.12 
  -4  -9  -7    2.17    0.27 
  -4   9   7    2.05    0.24 
   4   9  -7    2.81    0.30 
  -4   9   7    2.24    0.29 
  -4  -9  -7    1.98    0.27 
   4   9  -7    2.27    0.25 
   4  -9   7    2.17    0.25 
  -4  -9   7    2.34    0.31 
   4  -9  -7    1.82    0.23 
  -4   9  -7    2.27    0.30 
   4   9   7    2.69    0.31 
  -4   9  -7    2.25    0.28 
   5   9  -7    0.22    0.15 
  -5  -9  -7    0.67    0.18 
  -5   9   7    0.30    0.17 
   5  -9   7    0.18    0.14 
  -5  -9  -7    0.16    0.16 
  -5   9  -7    0.28    0.15 
   5   9   7    0.23    0.16 
  -5  -9   7    0.63    0.22 
  -5   9  -7    0.39    0.17 
   5  -9  -7    0.17    0.15 
  -6   9   7    0.12    0.18 
   6   9  -7    0.25    0.19 
  -6  -9  -7    0.18    0.16 
   6  -9   7    0.14    0.15 
  -6  -9   7    0.11    0.17 
  -6   9  -7   -0.04    0.19 
   6  -9  -7    0.33    0.16 
   6   9   7    0.32    0.18 
   7   9  -7    0.01    0.18 
  -7   9   7    0.32    0.21 
   7  -9   7    0.24    0.19 
  -7  -9  -7    0.00    0.16 
  -7   9  -7    0.53    0.24 
   7  -9  -7   -0.11    0.17 
   7   9   7   -0.12    0.18 
  -7  -9   7    0.15    0.23 
   0 -10  -7    1.42    0.21 
   0 -10   7    1.24    0.21 
   0  10   7    1.39    0.20 
   0  10   7    1.80    0.24 
   0  10  -7    1.53    0.24 
   1  10  -7   10.94    0.43 
   1 -10   7   11.60    0.51 
  -1  10   7   11.61    0.50 
   1  10  -7   11.16    0.50 
  -1  10   7   11.08    0.44 
  -1 -10  -7   10.88    0.46 
  -1 -10   7    9.61    0.47 
   1  10   7   12.16    0.51 
   1  10   7   10.68    0.46 
  -1  10  -7   11.33    0.51 
   1 -10  -7   11.45    0.47 
   2 -10   7   19.63    0.69 
  -2  10   7   19.67    0.59 
  -2 -10  -7   19.94    0.68 
   2  10  -7   20.12    0.62 
  -2 -10  -7   18.43    0.63 
  -2  10   7   20.16    0.67 
   2  10  -7   19.66    0.66 
  -2  10  -7   20.58    0.70 
   2 -10  -7   19.63    0.64 
   2  10   7   20.96    0.67 
  -2 -10   7   20.21    0.71 
   3 -10   7    0.68    0.19 
  -3  10   7    1.13    0.21 
   3  10  -7    0.96    0.19 
  -3 -10  -7    0.85    0.19 
  -3 -10  -7    0.86    0.19 
   3  10  -7    0.70    0.17 
  -3 -10   7    1.10    0.22 
   3 -10  -7    0.79    0.19 
  -3  10  -7    0.88    0.20 
   3  10   7    1.07    0.22 
   4  10  -7    3.01    0.30 
  -4 -10  -7    2.76    0.33 
   4  10  -7    2.67    0.30 
   4 -10   7    3.10    0.36 
  -4 -10  -7    3.15    0.34 
  -4  10   7    3.15    0.32 
  -4  10   7    3.03    0.33 
  -4  10  -7    3.32    0.35 
   4 -10  -7    2.90    0.31 
  -4 -10   7    3.26    0.37 
   4  10   7    2.81    0.32 
   5 -10   7    1.38    0.23 
  -5 -10  -7    1.12    0.22 
   5  10  -7    1.31    0.25 
  -5  10   7    1.26    0.24 
  -5 -10  -7    1.01    0.24 
   5  10   7    1.47    0.26 
  -5  10  -7    0.94    0.23 
   5 -10  -7    0.75    0.20 
  -5 -10   7    1.33    0.27 
  -5  10  -7    1.08    0.24 
   6  10  -7    5.41    0.49 
   6 -10   7    4.89    0.40 
  -6  10   7    5.44    0.50 
  -6 -10  -7    5.25    0.44 
  -6  10  -7    4.33    0.46 
   6  10   7    5.69    0.50 
  -6 -10   7    5.42    0.53 
   6 -10  -7    5.01    0.40 
   0  11  -7   -0.22    0.12 
   0 -11   7   -0.07    0.13 
   0  11   7    0.13    0.11 
   0  11   7   -0.02    0.13 
   0 -11  -7    0.02    0.11 
   1  11  -7    0.99    0.18 
  -1  11   7    0.76    0.16 
   1  11  -7    1.08    0.23 
  -1 -11  -7    0.84    0.18 
  -1  11   7    0.75    0.19 
   1 -11   7    0.81    0.21 
   1  11   7    0.93    0.21 
  -1  11  -7    0.92    0.20 
   1  11   7    0.70    0.17 
   1 -11  -7    0.76    0.19 
  -1 -11   7    0.83    0.20 
   2  11  -7    1.06    0.20 
  -2  11   7    0.87    0.21 
   2 -11   7    0.83    0.21 
  -2 -11  -7    0.97    0.21 
   2  11  -7    1.04    0.23 
  -2 -11  -7    0.56    0.16 
   2  11   7    1.06    0.22 
   2 -11  -7    0.90    0.20 
  -2 -11   7    1.28    0.25 
  -2  11  -7    0.58    0.18 
  -3  11   7   -0.03    0.14 
  -3 -11  -7    0.27    0.14 
  -3 -11  -7    0.28    0.16 
   3  11  -7    0.07    0.13 
   3 -11   7    0.04    0.14 
   3  11  -7   -0.21    0.10 
   3  11   7   -0.19    0.11 
  -3 -11   7    0.06    0.13 
   3 -11  -7   -0.01    0.13 
  -3  11  -7   -0.05    0.13 
   4  11  -7    0.01    0.13 
   4 -11   7   -0.02    0.14 
  -4 -11  -7    0.17    0.16 
   4  11  -7    0.07    0.16 
  -4 -11  -7    0.21    0.16 
  -4  11   7    0.11    0.15 
   4  11   7    0.21    0.17 
  -4 -11   7   -0.11    0.15 
  -4  11  -7   -0.06    0.14 
   4 -11  -7   -0.10    0.11 
  -5 -11  -7    1.22    0.24 
  -5  11   7    1.23    0.27 
  -5 -11  -7    1.09    0.26 
   5  11  -7    0.78    0.22 
   5 -11   7    1.21    0.27 
   5  11   7    1.06    0.26 
  -5  11  -7    1.10    0.25 
  -5 -11   7    1.29    0.29 
   5 -11  -7    1.57    0.29 
  -6 -11  -7   -0.18    0.16 
  -6  11   7    0.19    0.20 
   0 -12   7    3.11    0.37 
   0  12  -7    3.13    0.35 
   0  12   7    3.23    0.32 
   0 -12  -7    3.14    0.32 
   0  12   7    3.24    0.36 
  -1  12   7    2.08    0.30 
  -1 -12  -7    2.37    0.31 
   1  12  -7    2.15    0.31 
   1 -12   7    2.10    0.30 
  -1 -12  -7    2.35    0.29 
  -1 -12   7    2.51    0.34 
  -1  12  -7    1.65    0.28 
   1  12   7    2.05    0.29 
   1 -12  -7    2.91    0.33 
   1  12   7    2.32    0.29 
   2  12  -7   -0.06    0.14 
  -2  12   7   -0.01    0.15 
   2 -12   7    0.16    0.16 
  -2 -12  -7    0.10    0.14 
   2  12  -7    0.14    0.14 
  -2 -12  -7   -0.04    0.11 
   2 -12  -7    0.13    0.15 
  -2 -12   7    0.14    0.14 
  -2  12  -7   -0.06    0.16 
   2  12   7    0.25    0.15 
   3 -12   7    0.42    0.21 
  -3 -12  -7    0.36    0.18 
  -3 -12  -7    0.36    0.17 
   3  12  -7    0.20    0.18 
  -3  12   7    0.62    0.21 
   3  12  -7    0.62    0.18 
  -3 -12   7    0.57    0.20 
  -3  12  -7    0.72    0.23 
   3 -12  -7    0.39    0.18 
   3  12   7    0.54    0.19 
   4 -12   7    0.99    0.25 
  -4 -12  -7    1.32    0.26 
   4  12  -7    1.06    0.23 
  -4 -12  -7    1.25    0.26 
  -4  12   7    1.89    0.30 
  -4  12  -7    1.42    0.28 
   4 -12  -7    1.74    0.29 
  -4 -12   7    0.93    0.25 
   4  12   7    1.33    0.28 
   5  12  -7    1.13    0.26 
  -5 -12  -7    0.85    0.23 
  -5  12  -7    0.67    0.24 
   5  12   7    1.01    0.28 
  -5 -12   7    0.55    0.28 
   5 -12  -7    1.08    0.26 
   0  13  -7    0.20    0.18 
   0 -13   7   -0.10    0.14 
   0  13   7   -0.11    0.13 
   0 -13  -7   -0.11    0.13 
   0  13   7   -0.06    0.15 
  -1 -13  -7    0.21    0.16 
   1 -13   7    0.28    0.17 
   1  13  -7    0.15    0.19 
  -1 -13  -7    0.06    0.14 
  -1  13   7    0.03    0.14 
  -1 -13   7    0.08    0.17 
   1  13   7    0.09    0.14 
   1  13   7   -0.02    0.14 
   1 -13  -7    0.09    0.14 
  -1  13  -7   -0.10    0.16 
  -2  13   7   -0.15    0.14 
  -2 -13  -7    0.56    0.18 
   2 -13   7    0.31    0.19 
   2  13  -7    0.02    0.15 
  -2 -13  -7    0.06    0.14 
  -2  13  -7    0.08    0.18 
  -2 -13   7    0.30    0.19 
   2 -13  -7    0.24    0.17 
   2  13   7    0.04    0.17 
   3  13  -7    0.03    0.17 
   3  13  -7   -0.15    0.14 
   3 -13   7   -0.04    0.16 
  -3  13   7    0.31    0.20 
  -3 -13  -7    0.18    0.18 
  -3 -13   7    0.11    0.17 
   3 -13  -7    0.11    0.16 
   3  13   7    0.04    0.17 
  -3  13  -7    0.16    0.15 
   4  13  -7    0.57    0.22 
  -4  13   7    0.29    0.23 
  -4 -13  -7    0.25    0.19 
  -4  13  -7    0.30    0.21 
   4  13   7    0.12    0.19 
   4 -13  -7    0.40    0.21 
   0 -14   7    5.19    0.44 
   0  14   7    5.23    0.49 
   0  14  -7    5.73    0.53 
  -1  14   7    0.62    0.21 
  -1 -14  -7    0.33    0.20 
   1  14  -7    0.63    0.24 
   1 -14   7    0.57    0.23 
   1  14   7    0.62    0.22 
  -1  14  -7    0.43    0.23 
  -1 -14   7    0.46    0.21 
   1 -14  -7    0.14    0.18 
  -2 -14  -7    0.92    0.24 
   2  14  -7    0.92    0.26 
  -2  14   7    0.46    0.22 
   2 -14  -7    0.58    0.22 
  -2 -14   7    0.93    0.28 
   2  14   7    0.87    0.24 
   0   0   8   46.66    0.77 
   0   0   8   47.82    0.70 
   0   0  -8   46.43    0.77 
   0   0   8   46.74    0.74 
   1   0   8    2.18    0.12 
  -1   0   8    2.37    0.12 
  -1   0  -8    2.27    0.13 
   1   0  -8    2.15    0.10 
   1   0   8    2.18    0.10 
  -1   0  -8    2.33    0.09 
   1   0  -8    2.17    0.13 
  -1   0   8    2.15    0.10 
  -2   0   8   28.56    0.56 
   2   0  -8   28.03    0.56 
  -2   0  -8   27.89    0.54 
  -2   0   8   27.41    0.56 
   2   0   8   28.75    0.56 
   2   0   8   28.17    0.49 
   2   0  -8   28.24    0.44 
  -2   0  -8   27.54    0.57 
  -3   0  -8    4.18    0.20 
   3   0   8    3.95    0.20 
   3   0   8    4.34    0.16 
  -3   0   8    3.97    0.20 
  -3   0   8    4.13    0.21 
  -3   0  -8    4.08    0.20 
   3   0  -8    4.24    0.21 
   4   0   8    7.68    0.31 
  -4   0   8    7.31    0.32 
  -4   0   8    6.89    0.31 
   4   0  -8    7.13    0.30 
  -4   0  -8    6.67    0.27 
   4   0   8    7.34    0.25 
  -4   0  -8    7.28    0.31 
  -5   0   8   40.97    0.92 
  -5   0  -8   40.99    0.93 
  -5   0   8   39.71    0.94 
   5   0   8   41.03    0.79 
   5   0  -8   41.39    0.89 
   5   0   8   39.59    0.90 
  -5   0  -8   42.35    0.85 
  -6   0  -8   14.31    0.55 
  -6   0   8   12.85    0.53 
   6   0   8   14.31    0.52 
   6   0  -8   14.08    0.49 
   6   0  -8   15.36    0.54 
   7   0   8    0.13    0.13 
   7   0  -8    0.16    0.14 
  -7   0   8    0.11    0.14 
  -7   0  -8    0.21    0.16 
   7   0  -8    0.17    0.14 
   8   0  -8    5.33    0.36 
   8   0   8    5.27    0.38 
  -8   0   8    5.48    0.43 
   8   0  -8    5.70    0.41 
  -8   0  -8    5.34    0.42 
   9   0  -8    0.74    0.22 
  -9   0   8    1.31    0.32 
  -9   0  -8    1.26    0.28 
   9   0   8    1.05    0.25 
   0   1  -8   -0.02    0.04 
   0  -1   8    0.04    0.04 
   0  -1  -8    0.09    0.06 
   0   1   8    0.00    0.05 
   0  -1   8    0.02    0.05 
   0   1  -8   -0.01    0.05 
   0   1   8    0.00    0.04 
  -1   1   8   27.35    0.47 
   1   1  -8   27.09    0.48 
   1  -1   8   27.38    0.44 
   1  -1   8   27.53    0.52 
   1   1  -8   27.90    0.51 
  -1  -1  -8   26.67    0.53 
  -1  -1  -8   27.35    0.45 
  -1   1   8   28.62    0.53 
  -1  -1   8   27.80    0.50 
  -1   1  -8   27.95    0.54 
   1   1   8   27.51    0.50 
  -1   1  -8   26.82    0.49 
   1  -1  -8   26.95    0.51 
   1   1   8   27.23    0.51 
   1  -1  -8   27.29    0.48 
  -1  -1   8   27.80    0.51 
  -2  -1  -8   84.94    1.34 
   2   1  -8   86.95    1.24 
   2   1  -8   85.70    1.35 
   2  -1   8   85.71    1.22 
  -2   1   8   86.84    1.37 
  -2  -1  -8   83.52    1.37 
   2  -1   8   85.87    1.37 
  -2   1   8   87.96    1.38 
   2  -1  -8   86.23    1.34 
   2  -1  -8   88.37    1.25 
  -2  -1   8   85.05    1.38 
  -2   1  -8   86.32    1.37 
   2   1   8   85.34    1.30 
  -2  -1   8   85.66    1.35 
  -2   1  -8   86.42    1.38 
   2   1   8   85.06    1.34 
  -3   1   8    0.09    0.07 
   3  -1   8    0.14    0.05 
  -3  -1  -8    0.00    0.06 
  -3   1   8    0.08    0.07 
   3  -1   8    0.04    0.06 
  -3  -1  -8    0.20    0.08 
   3   1  -8    0.01    0.07 
   3   1   8    0.03    0.06 
  -3   1  -8    0.09    0.08 
   3  -1  -8    0.10    0.07 
  -3  -1   8    0.12    0.07 
  -3  -1   8    0.03    0.07 
   3   1   8    0.13    0.07 
  -3   1  -8    0.01    0.06 
   4   1  -8   14.71    0.44 
  -4   1   8   14.96    0.46 
   4  -1   8   14.65    0.34 
  -4  -1  -8   15.77    0.43 
  -4  -1  -8   15.74    0.46 
   4  -1   8   14.98    0.46 
  -4   1   8   14.52    0.46 
  -4  -1   8   14.50    0.44 
  -4   1  -8   14.90    0.46 
   4  -1  -8   14.88    0.43 
   4   1   8   14.73    0.40 
  -4  -1   8   13.28    0.45 
   4   1   8   14.69    0.43 
  -4   1  -8   14.95    0.43 
   5   1  -8    1.91    0.22 
  -5  -1  -8    2.02    0.19 
  -5  -1  -8    2.11    0.22 
  -5   1   8    1.64    0.20 
  -5   1   8    2.01    0.23 
   5  -1   8    2.03    0.14 
   5  -1   8    2.37    0.24 
  -5   1  -8    2.23    0.18 
   5  -1  -8    2.23    0.21 
  -5   1  -8    1.74    0.22 
  -5  -1   8    2.18    0.22 
  -5  -1   8    2.00    0.22 
   5   1   8    1.71    0.19 
   5   1   8    2.01    0.19 
  -6   1   8    1.08    0.20 
   6   1  -8    0.93    0.17 
   6  -1   8    1.01    0.19 
   6   1  -8    0.88    0.17 
  -6  -1  -8    0.95    0.18 
   6   1   8    1.42    0.18 
   6   1   8    0.91    0.16 
  -6  -1   8    1.10    0.21 
  -6   1  -8    1.22    0.22 
   6  -1  -8    1.09    0.19 
   6  -1  -8    1.08    0.17 
   7  -1   8    3.81    0.31 
   7   1  -8    3.97    0.32 
   7   1  -8    3.79    0.31 
  -7  -1  -8    3.60    0.36 
  -7   1   8    4.18    0.34 
   7   1   8    3.64    0.29 
  -7  -1   8    3.88    0.34 
   7  -1  -8    4.10    0.37 
  -7   1  -8    4.41    0.35 
   7  -1  -8    4.31    0.30 
   8  -1   8    9.90    0.52 
   8   1  -8   10.60    0.52 
   8   1  -8   10.83    0.53 
  -8   1   8   11.81    0.61 
  -8  -1  -8   11.90    0.60 
  -8   1  -8   10.92    0.59 
   8  -1  -8   10.65    0.55 
  -8  -1   8   11.65    0.61 
   8   1   8   11.99    0.54 
  -9  -1  -8    0.90    0.27 
   9   1  -8    0.73    0.23 
  -9   1   8    0.67    0.26 
   9  -1   8    1.38    0.27 
   9   1   8    0.22    0.19 
  -9   1  -8    0.66    0.26 
   9  -1  -8    0.97    0.26 
  -9  -1   8    0.74    0.25 
   0   2   8    0.29    0.06 
   0   2   8    0.32    0.07 
   0  -2   8    0.35    0.06 
   0  -2   8    0.39    0.07 
   0  -2  -8    0.31    0.07 
   0   2  -8    0.31    0.07 
   0  -2  -8    0.36    0.04 
   0   2  -8    0.30    0.05 
   1   2  -8   32.16    0.58 
  -1   2   8   31.88    0.55 
  -1  -2  -8   30.41    0.61 
  -1   2   8   31.97    0.60 
   1  -2   8   32.36    0.60 
  -1  -2  -8   31.82    0.52 
   1   2  -8   31.76    0.57 
  -1   2   8   32.64    0.60 
   1   2   8   31.54    0.59 
   1   2   8   31.06    0.57 
  -1  -2   8   32.74    0.57 
  -1  -2   8   32.70    0.61 
  -1   2  -8   31.46    0.61 
   1  -2  -8   32.41    0.57 
  -1   2  -8   31.75    0.48 
  -1   2  -8   31.41    0.59 
   2   2  -8    0.86    0.11 
   2  -2   8    0.96    0.12 
  -2   2   8    0.60    0.10 
  -2   2   8    0.69    0.09 
   2  -2   8    0.76    0.04 
  -2  -2  -8    0.68    0.09 
   2   2  -8    0.72    0.07 
  -2  -2  -8    0.77    0.11 
   2  -2  -8    0.66    0.07 
  -2  -2   8    0.69    0.09 
  -2   2  -8    0.83    0.11 
   2   2   8    0.61    0.10 
   2  -2  -8    0.69    0.10 
  -2   2  -8    0.67    0.10 
  -2  -2   8    0.95    0.12 
   2   2   8    0.78    0.09 
  -3   2   8   25.00    0.59 
   3  -2   8   25.38    0.41 
  -3  -2  -8   25.23    0.57 
   3   2  -8   25.93    0.58 
   3  -2   8   25.19    0.59 
  -3  -2  -8   24.53    0.56 
   3   2  -8   25.38    0.43 
  -3   2   8   25.82    0.58 
   3   2   8   25.80    0.55 
   3   2   8   24.67    0.54 
   3  -2  -8   25.09    0.44 
  -3   2  -8   25.62    0.59 
  -3   2  -8   25.56    0.57 
   3  -2  -8   25.34    0.56 
  -3  -2   8   25.31    0.55 
  -3  -2   8   25.63    0.60 
  -4   2   8    2.07    0.21 
  -4   2   8    2.19    0.19 
  -4  -2  -8    2.29    0.17 
   4  -2   8    1.95    0.20 
   4  -2   8    2.00    0.11 
   4   2  -8    1.90    0.19 
  -4  -2  -8    2.10    0.20 
  -4  -2   8    2.30    0.20 
   4   2   8    2.27    0.17 
  -4   2  -8    2.26    0.17 
  -4  -2   8    2.50    0.23 
  -4   2  -8    2.23    0.19 
   4  -2  -8    2.30    0.18 
   4   2   8    2.50    0.18 
  -5   2   8   12.05    0.46 
   5  -2   8   11.55    0.45 
  -5  -2  -8   12.69    0.46 
   5   2  -8   12.22    0.44 
  -5  -2  -8   11.78    0.39 
  -5   2   8   12.31    0.47 
  -5   2  -8   12.32    0.46 
  -5  -2   8   12.41    0.47 
  -5  -2   8   12.26    0.43 
   5   2   8   12.33    0.42 
  -5   2  -8   12.21    0.41 
   5  -2  -8   11.98    0.41 
   5   2   8   12.85    0.42 
   6  -2   8    2.22    0.25 
   6   2  -8    2.66    0.27 
  -6   2   8    2.14    0.26 
   6   2  -8    2.05    0.22 
  -6  -2  -8    2.20    0.27 
  -6  -2   8    2.36    0.27 
  -6   2  -8    2.25    0.26 
   6   2   8    2.21    0.23 
   6  -2  -8    1.97    0.24 
   6  -2  -8    1.99    0.22 
   6   2   8    2.09    0.23 
  -7  -2  -8    0.58    0.19 
  -7   2   8    0.79    0.22 
   7  -2   8    0.67    0.18 
   7   2  -8    0.93    0.19 
   7   2  -8    0.85    0.20 
   7  -2  -8    0.97    0.20 
   7   2   8    1.03    0.19 
   7   2   8    0.83    0.18 
   7  -2  -8    0.51    0.16 
  -7  -2   8    0.76    0.19 
  -7   2  -8    0.83    0.21 
   8   2  -8   -0.14    0.14 
   8  -2   8    0.19    0.18 
  -8   2   8    0.03    0.16 
  -8  -2  -8   -0.03    0.17 
   8   2  -8    0.20    0.15 
  -8   2  -8    0.07    0.16 
  -8  -2   8    0.17    0.18 
   8   2   8   -0.04    0.13 
   8  -2  -8   -0.01    0.16 
   9   2  -8    0.28    0.19 
  -9  -2  -8    0.51    0.26 
   9  -2   8    0.23    0.20 
  -9   2   8    0.69    0.25 
  -9  -2   8    0.43    0.22 
  -9   2  -8    0.41    0.22 
   9  -2  -8    0.57    0.23 
   0  -3  -8   -0.03    0.05 
   0  -3   8   -0.06    0.05 
   0  -3  -8    0.01    0.03 
   0  -3   8   -0.07    0.04 
   0   3  -8    0.06    0.06 
   0   3   8   -0.06    0.05 
   0   3   8    0.03    0.04 
   0   3  -8    0.01    0.04 
  -1  -3  -8    3.48    0.13 
   1   3  -8    3.66    0.16 
   1  -3   8    3.74    0.17 
   1  -3   8    3.71    0.17 
   1   3  -8    3.66    0.16 
  -1   3   8    3.81    0.15 
  -1   3   8    3.69    0.17 
  -1  -3  -8    3.32    0.17 
  -1   3   8    3.74    0.16 
  -1   3  -8    3.70    0.18 
  -1   3  -8    3.46    0.10 
   1  -3  -8    3.56    0.16 
   1   3   8    3.55    0.17 
   1   3   8    3.74    0.14 
  -1  -3   8    3.40    0.17 
  -1  -3   8    3.26    0.14 
  -1   3  -8    3.46    0.18 
   2   3  -8   47.29    0.81 
  -2   3   8   47.60    0.86 
  -2  -3  -8   46.34    0.83 
  -2   3   8   47.28    0.80 
  -2   3   8   48.28    0.88 
  -2  -3  -8   47.29    0.88 
   2  -3   8   46.54    0.87 
   2   3  -8   48.04    0.87 
   2  -3  -8   48.03    0.85 
   2   3   8   47.40    0.80 
   2   3   8   47.97    0.86 
  -2   3  -8   46.56    0.88 
  -2   3  -8   48.02    0.90 
  -2  -3   8   48.00    0.81 
  -2  -3   8   48.40    0.91 
  -3   3   8    4.08    0.21 
  -3  -3  -8    3.79    0.20 
   3   3  -8    3.60    0.22 
  -3   3   8    4.35    0.23 
  -3  -3  -8    3.91    0.22 
  -3   3   8    3.81    0.15 
   3  -3   8    3.80    0.21 
   3   3  -8    3.56    0.15 
   3   3   8    3.87    0.18 
   3   3   8    3.75    0.20 
  -3   3  -8    4.17    0.23 
  -3  -3   8    3.74    0.24 
   3  -3  -8    3.85    0.20 
  -3   3  -8    3.65    0.21 
  -3  -3   8    3.92    0.18 
  -4  -3  -8   12.23    0.39 
  -4   3   8   12.09    0.43 
  -4  -3  -8   10.75    0.38 
   4  -3   8   11.54    0.41 
   4   3  -8   11.33    0.40 
  -4   3   8   12.27    0.42 
   4   3   8   11.26    0.35 
  -4   3  -8   11.36    0.38 
  -4  -3   8   11.08    0.36 
   4  -3  -8   11.73    0.38 
   4   3   8   11.59    0.38 
  -4   3  -8   12.02    0.43 
  -4  -3   8   11.11    0.42 
   5  -3   8    4.98    0.31 
  -5  -3  -8    4.92    0.29 
  -5  -3  -8    4.45    0.25 
  -5   3   8    4.41    0.29 
   5   3  -8    4.45    0.28 
  -5   3   8    4.73    0.30 
   5   3   8    4.80    0.27 
   5   3   8    4.34    0.25 
  -5  -3   8    4.62    0.30 
  -5   3  -8    4.64    0.26 
  -5   3  -8    4.70    0.31 
  -5  -3   8    4.52    0.26 
   5  -3  -8    4.49    0.26 
   6   3  -8    1.75    0.21 
   6  -3   8    1.36    0.22 
  -6   3   8    1.20    0.21 
   6   3  -8    1.16    0.21 
  -6  -3  -8    1.55    0.22 
   6  -3  -8    1.35    0.22 
   6   3   8    1.86    0.23 
   6  -3  -8    1.16    0.17 
  -6  -3   8    1.79    0.26 
  -6   3  -8    1.55    0.23 
   6   3   8    1.42    0.20 
  -7  -3  -8    0.41    0.17 
  -7   3   8    0.31    0.17 
   7   3  -8    0.30    0.14 
   7  -3   8    0.29    0.17 
   7   3  -8    0.59    0.18 
   7   3   8    0.42    0.16 
   7  -3  -8    0.05    0.15 
  -7  -3   8    0.42    0.18 
  -7   3  -8    0.45    0.19 
   7   3   8    0.26    0.13 
  -8   3   8   -0.07    0.15 
   8   3  -8    0.15    0.17 
  -8  -3  -8    0.27    0.17 
   8  -3   8    0.07    0.15 
   8  -3  -8    0.14    0.17 
  -8   3  -8    0.13    0.20 
  -8  -3   8    0.06    0.16 
  -9  -3  -8    0.12    0.21 
   9   3  -8    0.59    0.23 
   0  -4   8   37.60    0.74 
   0   4   8   36.74    0.71 
   0   4  -8   36.89    0.63 
   0  -4  -8   37.63    0.73 
   0  -4  -8   36.09    0.65 
   0   4   8   35.93    0.64 
   0   4  -8   35.94    0.72 
   0  -4   8   37.26    0.65 
  -1  -4  -8   24.95    0.50 
  -1   4   8   24.92    0.54 
   1   4  -8   26.61    0.53 
  -1   4   8   26.32    0.52 
   1  -4   8   24.48    0.56 
   1  -4   8   25.23    0.52 
  -1   4   8   25.26    0.54 
   1   4  -8   24.39    0.54 
  -1   4   8   24.15    0.52 
  -1  -4  -8   25.83    0.58 
  -1  -4   8   25.76    0.48 
  -1   4  -8   25.90    0.42 
  -1  -4   8   25.56    0.58 
   1   4   8   26.73    0.57 
   1   4   8   25.49    0.47 
  -1   4  -8   25.51    0.58 
  -2   4   8    0.34    0.09 
  -2   4   8    0.75    0.10 
  -2  -4  -8    0.32    0.09 
   2   4  -8    0.49    0.09 
   2  -4   8    0.42    0.10 
   2   4  -8    0.19    0.08 
  -2   4   8    0.41    0.09 
  -2   4   8    0.45    0.09 
  -2  -4  -8    0.34    0.08 
  -2  -4   8    0.31    0.07 
  -2  -4   8    0.47    0.11 
   2   4   8    0.32    0.09 
  -2   4  -8    0.20    0.08 
   2   4   8    0.40    0.06 
  -2   4  -8    0.38    0.11 
  -3  -4  -8    8.26    0.30 
   3   4  -8    7.46    0.31 
  -3  -4  -8    7.74    0.30 
  -3   4   8    7.40    0.30 
   3  -4   8    7.86    0.32 
   3   4  -8    7.62    0.25 
  -3   4   8    7.79    0.26 
  -3   4   8    8.26    0.33 
   3  -4  -8    7.91    0.29 
  -3   4  -8    7.66    0.33 
  -3  -4   8    7.81    0.33 
   3   4   8    8.09    0.25 
  -3   4  -8    7.51    0.31 
   3   4   8    7.32    0.30 
  -3  -4   8    7.74    0.25 
  -4  -4  -8    6.44    0.30 
  -4   4   8    6.55    0.32 
  -4  -4  -8    6.60    0.31 
   4   4  -8    7.15    0.33 
  -4   4   8    6.74    0.23 
  -4   4   8    6.46    0.31 
   4  -4   8    7.07    0.33 
  -4   4  -8    6.65    0.30 
  -4  -4   8    6.76    0.27 
   4  -4  -8    7.10    0.29 
  -4  -4   8    6.70    0.33 
  -4   4  -8    6.66    0.34 
   4   4   8    6.90    0.26 
   4   4   8    7.25    0.32 
  -5  -4  -8    2.17    0.23 
  -5  -4  -8    2.27    0.22 
   5  -4   8    2.30    0.25 
   5   4  -8    1.97    0.23 
  -5   4   8    2.50    0.27 
  -5   4   8    2.00    0.24 
   5  -4  -8    2.74    0.27 
   5   4   8    2.41    0.24 
   5   4   8    2.42    0.19 
  -5   4  -8    2.53    0.26 
  -5   4  -8    2.37    0.22 
  -5  -4   8    2.22    0.21 
  -5  -4   8    2.79    0.29 
   5  -4  -8    2.46    0.20 
   6  -4   8   54.61    1.23 
  -6  -4  -8   54.08    1.22 
   6   4  -8   53.22    1.19 
  -6   4   8   51.95    1.24 
  -6   4  -8   55.49    1.27 
  -6  -4   8   53.56    1.26 
   6  -4  -8   53.23    1.22 
   6  -4  -8   54.01    1.09 
   6   4   8   50.81    1.13 
   7  -4   8    0.71    0.21 
   7   4  -8    0.66    0.18 
  -7  -4  -8    0.56    0.20 
  -7   4   8    0.57    0.19 
   7  -4  -8    0.71    0.19 
   7   4   8    0.44    0.17 
  -7  -4   8    0.70    0.20 
  -7   4  -8    0.64    0.20 
  -8   4   8   -0.03    0.16 
  -8  -4  -8   -0.12    0.16 
   8   4  -8   -0.05    0.15 
   8  -4   8   -0.07    0.13 
   8   4   8   -0.10    0.14 
  -8   4  -8    0.25    0.19 
  -8  -4   8    0.08    0.16 
   8  -4  -8   -0.02    0.15 
   0  -5   8   -0.04    0.04 
   0   5   8    0.06    0.05 
   0   5   8    0.01    0.06 
   0   5  -8   -0.11    0.06 
   0   5  -8   -0.01    0.05 
   0  -5  -8   -0.04    0.04 
   0  -5  -8   -0.07    0.06 
   0  -5   8   -0.07    0.06 
   0   5   8    0.06    0.06 
  -1   5   8   26.58    0.59 
   1  -5   8   27.21    0.56 
   1   5  -8   28.53    0.62 
   1   5  -8   26.36    0.57 
  -1   5   8   26.38    0.56 
  -1   5   8   26.36    0.60 
   1  -5   8   28.53    0.64 
  -1  -5  -8   27.27    0.57 
  -1  -5  -8   27.78    0.63 
  -1   5  -8   27.47    0.47 
  -1  -5   8   27.58    0.50 
   1   5   8   26.36    0.61 
  -1  -5   8   27.61    0.64 
   1  -5  -8   27.45    0.58 
   1   5   8   27.22    0.50 
  -1   5  -8   27.56    0.64 
   2  -5   8    6.71    0.27 
  -2   5   8    7.24    0.27 
  -2   5   8    7.81    0.29 
  -2   5   8    7.16    0.28 
  -2  -5  -8    7.08    0.27 
   2   5  -8    7.17    0.27 
  -2   5   8    6.67    0.27 
  -2  -5  -8    7.11    0.30 
   2   5  -8    7.14    0.28 
  -2  -5   8    6.76    0.21 
   2   5   8    7.11    0.20 
  -2   5  -8    7.12    0.31 
  -2   5  -8    7.67    0.32 
  -2  -5   8    7.13    0.31 
   2   5   8    7.92    0.31 
  -3  -5  -8    1.80    0.19 
   3  -5   8    1.62    0.18 
  -3   5   8    1.61    0.18 
  -3   5   8    1.62    0.18 
  -3  -5  -8    1.56    0.17 
  -3   5   8    1.44    0.14 
   3   5  -8    1.55    0.15 
   3   5  -8    1.55    0.18 
  -3   5  -8    1.40    0.18 
  -3  -5   8    1.58    0.12 
  -3  -5   8    1.59    0.20 
   3  -5  -8    1.32    0.14 
  -3   5  -8    1.40    0.19 
   3   5   8    1.27    0.16 
   3   5   8    1.76    0.12 
   4   5  -8    1.79    0.21 
  -4  -5  -8    1.45    0.18 
  -4  -5  -8    1.43    0.19 
  -4   5   8    1.29    0.19 
   4   5  -8    1.31    0.14 
   4  -5   8    1.56    0.19 
  -4   5   8    1.31    0.18 
  -4   5   8    1.10    0.13 
  -4  -5   8    0.99    0.18 
   4   5   8    1.25    0.18 
  -4  -5   8    1.39    0.14 
  -4   5  -8    1.46    0.21 
  -4   5  -8    1.15    0.17 
   4  -5  -8    1.20    0.16 
  -5   5   8   29.84    0.83 
   5   5  -8   32.18    0.83 
  -5  -5  -8   31.42    0.78 
  -5  -5  -8   31.78    0.82 
   5  -5   8   30.59    0.82 
   5  -5  -8   31.26    0.73 
  -5   5  -8   31.48    0.79 
   5   5   8   31.86    0.81 
  -5  -5   8   31.76    0.87 
  -5   5  -8   30.80    0.86 
   5  -5  -8   32.03    0.84 
   6   5  -8    0.76    0.18 
   6  -5   8    0.87    0.20 
  -6   5   8    0.71    0.18 
  -6  -5  -8    0.53    0.16 
  -6   5  -8    0.71    0.21 
   6  -5  -8    0.51    0.17 
  -6  -5   8    0.87    0.22 
   6   5   8    0.66    0.17 
   7  -5   8    2.02    0.29 
   7   5  -8    2.02    0.29 
  -7  -5  -8    1.98    0.29 
  -7   5   8    2.16    0.30 
  -7   5  -8    1.83    0.29 
   7   5   8    2.17    0.27 
  -7  -5   8    1.92    0.30 
   7  -5  -8    2.56    0.32 
  -8   5   8    0.38    0.21 
   8   5  -8    0.32    0.18 
   8  -5   8    0.90    0.24 
  -8  -5  -8    0.51    0.22 
   8   5   8    0.61    0.21 
   8  -5  -8    0.85    0.23 
  -8  -5   8    0.13    0.17 
  -8   5  -8    0.15    0.21 
   0   6   8    5.89    0.20 
   0   6  -8    5.73    0.28 
   0  -6   8    5.76    0.28 
   0   6   8    5.95    0.28 
   0   6  -8    5.50    0.21 
   0  -6   8    5.67    0.20 
   0  -6  -8    5.67    0.24 
   0   6   8    5.67    0.26 
   1   6  -8   32.81    0.73 
  -1  -6  -8   32.56    0.68 
  -1   6   8   31.01    0.71 
   1  -6   8   33.39    0.75 
  -1   6   8   32.89    0.70 
   1   6  -8   32.33    0.67 
  -1  -6  -8   32.75    0.75 
   1  -6   8   32.93    0.65 
  -1   6   8   32.65    0.65 
   1   6   8   32.06    0.56 
  -1   6  -8   31.88    0.57 
  -1  -6   8   32.50    0.58 
   1   6   8   32.77    0.72 
  -1  -6   8   31.81    0.75 
   1  -6  -8   31.77    0.69 
  -1   6  -8   32.90    0.75 
  -2  -6  -8    2.60    0.18 
   2  -6   8    2.51    0.18 
  -2   6   8    2.56    0.18 
  -2   6   8    2.61    0.18 
  -2   6   8    2.42    0.18 
  -2  -6  -8    2.75    0.21 
   2   6  -8    2.47    0.18 
   2  -6   8    2.51    0.20 
  -2   6   8    2.02    0.17 
   2   6  -8    2.53    0.19 
   2   6   8    2.63    0.20 
  -2  -6   8    2.64    0.12 
  -2  -6   8    2.43    0.20 
  -2   6  -8    2.74    0.21 
   3   6  -8   24.11    0.63 
  -3   6   8   23.33    0.58 
  -3  -6  -8   23.31    0.63 
  -3  -6  -8   24.28    0.61 
  -3   6   8   23.00    0.62 
   3  -6   8   22.79    0.60 
   3   6  -8   22.73    0.57 
  -3   6   8   22.51    0.62 
  -3   6  -8   23.27    0.66 
   3  -6  -8   22.90    0.57 
   3   6   8   24.59    0.65 
  -3  -6   8   23.44    0.67 
  -3   6  -8   23.01    0.63 
  -4  -6  -8    2.38    0.24 
  -4   6   8    2.04    0.22 
   4   6  -8    2.24    0.24 
  -4   6   8    2.55    0.25 
   4   6  -8    2.18    0.19 
   4  -6   8    2.30    0.23 
  -4  -6  -8    2.24    0.23 
  -4   6   8    2.29    0.18 
   4   6   8    1.94    0.23 
  -4   6  -8    2.11    0.24 
  -4   6  -8    2.34    0.24 
   4  -6  -8    1.99    0.22 
   4  -6  -8    2.16    0.20 
  -4  -6   8    2.51    0.29 
  -5  -6  -8    0.25    0.14 
  -5  -6  -8    0.34    0.13 
  -5   6   8    0.30    0.15 
   5   6  -8    0.81    0.18 
   5  -6   8    0.21    0.13 
   5   6   8    0.38    0.14 
  -5  -6   8    0.29    0.16 
   5  -6  -8    0.29    0.13 
  -5   6  -8    0.39    0.16 
  -5   6  -8    0.26    0.13 
   6  -6   8    0.07    0.14 
   6   6  -8    0.17    0.15 
  -6   6   8    0.14    0.15 
  -6  -6  -8    0.04    0.13 
   6   6   8   -0.11    0.12 
   6  -6  -8   -0.05    0.11 
  -6  -6   8   -0.24    0.11 
  -6   6  -8    0.07    0.14 
   7   6  -8   -0.04    0.17 
   7  -6   8   -0.04    0.15 
  -7  -6  -8    0.01    0.14 
  -7   6   8   -0.18    0.14 
   7  -6  -8    0.03    0.15 
  -7  -6   8   -0.02    0.16 
   7   6   8    0.02    0.14 
  -7   6  -8    0.01    0.14 
   8  -6   8    0.08    0.16 
  -8  -6  -8   -0.03    0.17 
  -8   6   8    0.21    0.20 
   8   6  -8    0.17    0.18 
  -8   6  -8    0.21    0.19 
  -8  -6   8    0.15    0.19 
   8   6   8    0.03    0.16 
   8  -6  -8   -0.25    0.16 
   0   7  -8   -0.03    0.08 
   0  -7   8    0.01    0.05 
   0   7   8    0.05    0.08 
   0   7   8    0.05    0.07 
   0  -7  -8    0.07    0.07 
   0  -7   8   -0.02    0.08 
   0   7   8   -0.02    0.04 
   0   7  -8    0.02    0.06 
  -1  -7  -8   19.41    0.52 
   1  -7   8   19.76    0.58 
   1   7  -8   19.59    0.56 
  -1   7   8   19.96    0.48 
   1  -7   8   19.90    0.47 
  -1   7   8   19.77    0.53 
   1   7  -8   19.62    0.51 
  -1   7   8   20.50    0.57 
  -1  -7  -8   20.61    0.59 
  -1   7  -8   19.51    0.58 
   1   7   8   19.23    0.55 
   1  -7  -8   19.46    0.52 
  -1   7  -8   18.81    0.42 
  -1  -7   8   20.32    0.59 
   2  -7   8   15.07    0.44 
   2   7  -8   15.58    0.47 
  -2  -7  -8   15.38    0.51 
  -2   7   8   15.26    0.48 
   2   7  -8   14.81    0.47 
  -2   7   8   15.73    0.45 
  -2  -7  -8   14.70    0.46 
   2  -7   8   15.73    0.52 
  -2   7   8   15.33    0.48 
  -2   7   8   15.34    0.46 
   2   7   8   14.86    0.49 
  -2  -7   8   15.37    0.52 
  -2   7  -8   14.63    0.50 
  -3   7   8    0.54    0.12 
  -3  -7  -8    0.58    0.14 
   3  -7   8    0.66    0.14 
  -3  -7  -8    0.61    0.15 
   3   7  -8    0.70    0.13 
  -3   7   8    0.66    0.14 
   3   7  -8    0.70    0.15 
  -3   7   8    0.75    0.14 
  -3   7   8    0.57    0.13 
  -3   7  -8    0.92    0.18 
   3   7   8    0.54    0.14 
  -3  -7   8    0.66    0.16 
  -3   7  -8    0.78    0.15 
  -4  -7  -8    2.83    0.27 
  -4   7   8    2.35    0.25 
  -4   7   8    2.64    0.22 
   4   7  -8    3.23    0.30 
  -4  -7  -8    2.88    0.24 
   4   7  -8    2.30    0.21 
   4  -7   8    2.86    0.28 
  -4  -7   8    2.56    0.29 
  -4   7  -8    2.71    0.27 
   4  -7  -8    2.47    0.25 
  -4   7  -8    2.29    0.27 
   4   7   8    2.12    0.24 
   4  -7  -8    2.58    0.23 
  -5  -7  -8    4.83    0.32 
  -5  -7  -8    4.39    0.32 
   5  -7   8    4.92    0.33 
  -5   7   8    4.43    0.34 
   5   7  -8    4.54    0.33 
  -5   7  -8    4.67    0.32 
  -5  -7   8    4.66    0.36 
   5   7   8    5.55    0.35 
   5  -7  -8    4.57    0.33 
  -5   7  -8    5.40    0.39 
   6   7  -8    0.47    0.18 
   6  -7   8    0.81    0.20 
  -6   7   8    0.42    0.19 
  -6  -7  -8    0.56    0.19 
   6  -7  -8    0.61    0.19 
   6   7   8    0.33    0.16 
  -6  -7   8    0.78    0.22 
  -6   7  -8    0.74    0.22 
   7  -7   8    1.00    0.25 
  -7  -7  -8    0.75    0.23 
   7   7  -8    0.78    0.22 
  -7   7   8    0.99    0.25 
   7  -7  -8    1.11    0.24 
  -7   7  -8    0.93    0.25 
   7   7   8    0.66    0.19 
  -7  -7   8    0.88    0.23 
  -8   7   8    0.64    0.23 
  -8  -7  -8    1.17    0.28 
   8   7  -8    0.68    0.26 
   8   7   8    0.61    0.23 
   0  -8  -8    9.47    0.37 
   0  -8   8    9.17    0.40 
   0   8  -8    8.92    0.40 
   0   8   8    9.14    0.40 
   0   8   8    9.85    0.39 
   0   8  -8    9.18    0.32 
  -1  -8  -8    1.05    0.18 
  -1   8   8    1.08    0.15 
  -1   8   8    0.91    0.12 
   1  -8   8    1.07    0.19 
   1   8  -8    0.79    0.16 
   1   8  -8    0.73    0.13 
  -1  -8  -8    1.07    0.15 
   1  -8   8    0.93    0.12 
  -1   8   8    0.92    0.16 
  -1   8  -8    0.92    0.16 
   1  -8  -8    1.01    0.15 
   1   8   8    1.32    0.18 
  -1  -8   8    1.02    0.17 
   2  -8   8    1.96    0.19 
   2   8  -8    1.96    0.21 
  -2  -8  -8    2.12    0.23 
  -2   8   8    1.97    0.20 
  -2   8   8    2.39    0.24 
   2   8  -8    2.41    0.23 
  -2  -8  -8    1.52    0.18 
   2  -8   8    2.35    0.25 
  -2   8   8    2.14    0.20 
   2  -8  -8    2.60    0.24 
  -2   8  -8    1.93    0.23 
   2   8   8    2.40    0.24 
  -2  -8   8    2.21    0.26 
   3   8  -8    0.62    0.14 
  -3   8   8    0.63    0.15 
  -3   8   8    0.92    0.17 
   3  -8   8    0.86    0.17 
   3  -8   8    0.69    0.14 
   3   8  -8    0.66    0.15 
  -3  -8  -8    0.54    0.16 
  -3  -8  -8    0.43    0.13 
  -3   8   8    0.70    0.14 
  -3   8  -8    0.82    0.18 
   3  -8  -8    0.59    0.14 
  -3  -8   8    1.06    0.19 
   3   8   8    0.85    0.18 
   4   8  -8   26.75    0.71 
   4  -8   8   24.92    0.71 
  -4  -8  -8   26.78    0.76 
  -4  -8  -8   27.10    0.76 
  -4   8   8   26.91    0.78 
  -4   8   8   25.46    0.70 
   4   8  -8   26.52    0.78 
  -4   8  -8   26.24    0.78 
   4  -8  -8   25.18    0.72 
   4   8   8   26.74    0.78 
  -4  -8   8   26.57    0.82 
  -4   8  -8   25.43    0.80 
   5   8  -8    1.93    0.26 
  -5  -8  -8    1.95    0.26 
  -5   8   8    2.48    0.30 
   5  -8   8    1.56    0.23 
  -5  -8  -8    2.66    0.30 
  -5  -8   8    2.41    0.32 
  -5   8  -8    2.19    0.27 
  -5   8  -8    2.19    0.31 
   5  -8  -8    2.25    0.28 
   5   8   8    1.69    0.26 
   6   8  -8    4.46    0.37 
  -6   8   8    3.96    0.40 
  -6  -8  -8    4.33    0.37 
   6  -8   8    3.82    0.37 
   6  -8  -8    4.60    0.36 
  -6  -8   8    3.84    0.41 
  -6   8  -8    4.63    0.44 
   6   8   8    4.90    0.38 
  -7  -8  -8    0.55    0.22 
   7   8  -8    0.57    0.22 
   7  -8   8    0.35    0.18 
  -7   8   8    0.33    0.22 
   7   8   8    0.02    0.17 
  -7  -8   8    0.84    0.26 
   7  -8  -8    0.53    0.21 
  -7   8  -8    0.42    0.22 
   0   9   8    0.03    0.11 
   0  -9  -8    0.03    0.08 
   0   9   8   -0.20    0.06 
   0   9  -8   -0.08    0.07 
   0  -9   8   -0.07    0.10 
   0   9  -8   -0.14    0.09 
   1  -9   8    7.99    0.41 
   1   9  -8    8.48    0.41 
  -1  -9  -8    8.87    0.43 
  -1   9   8    8.40    0.41 
   1   9  -8    8.28    0.35 
  -1   9   8    8.41    0.36 
  -1  -9  -8    8.98    0.38 
   1   9   8    9.26    0.40 
   1   9   8    8.04    0.41 
  -1  -9   8    8.66    0.43 
  -1   9  -8    9.03    0.43 
   1  -9  -8    8.21    0.37 
   2   9  -8    0.18    0.13 
  -2  -9  -8    0.02    0.10 
   2   9  -8    0.15    0.10 
   2  -9   8   -0.01    0.12 
  -2  -9  -8   -0.17    0.07 
  -2   9   8    0.10    0.09 
  -2   9   8    0.00    0.11 
  -2   9  -8   -0.10    0.11 
   2   9   8    0.20    0.11 
   2  -9  -8    0.06    0.09 
  -2  -9   8    0.08    0.13 
  -3  -9  -8    0.18    0.12 
  -3   9   8    0.07    0.12 
  -3  -9  -8   -0.05    0.10 
   3  -9   8   -0.12    0.08 
   3   9  -8   -0.02    0.10 
   3  -9   8    0.17    0.14 
  -3   9   8    0.10    0.11 
   3   9  -8    0.00    0.12 
  -3   9  -8    0.08    0.12 
  -3  -9   8    0.11    0.13 
   3   9   8    0.01    0.11 
   3  -9  -8   -0.04    0.08 
   3  -9  -8    0.04    0.11 
  -4   9   8    0.13    0.12 
  -4  -9  -8    0.48    0.17 
   4  -9   8    0.47    0.14 
   4  -9   8    0.42    0.17 
   4   9  -8    0.28    0.13 
  -4  -9  -8    0.44    0.16 
   4   9  -8    0.35    0.15 
  -4   9   8    0.39    0.16 
  -4  -9   8    0.53    0.20 
   4  -9  -8    0.63    0.16 
   4   9   8    0.41    0.16 
  -4   9  -8    0.15    0.14 
  -4   9  -8    0.31    0.18 
   5   9  -8   -0.09    0.12 
  -5  -9  -8   -0.12    0.12 
  -5  -9  -8    0.08    0.13 
  -5   9   8    0.24    0.16 
   5  -9   8    0.00    0.13 
  -5   9  -8   -0.02    0.12 
  -5  -9   8   -0.04    0.13 
  -5   9  -8    0.04    0.14 
   5  -9  -8    0.11    0.14 
   5   9   8    0.27    0.16 
  -6  -9  -8    0.29    0.19 
   6  -9   8    0.85    0.22 
  -6   9   8    0.62    0.21 
   6   9  -8    0.65    0.22 
  -6  -9   8    0.74    0.23 
  -6   9  -8    1.07    0.26 
   6   9   8    0.63    0.21 
   6  -9  -8    0.87    0.21 
  -7  -9  -8   -0.05    0.18 
   7   9  -8    0.21    0.19 
   7  -9   8    0.36    0.19 
  -7   9   8    0.66    0.22 
   7  -9  -8    0.14    0.17 
  -7  -9   8    0.15    0.21 
  -7   9  -8    0.34    0.23 
   7   9   8    0.09    0.19 
   0  10   8    3.60    0.27 
   0  10  -8    3.88    0.35 
   0 -10  -8    3.42    0.26 
   0  10   8    4.19    0.31 
   0 -10   8    3.93    0.32 
  -1  10   8    0.11    0.12 
   1  10  -8    0.09    0.11 
  -1  10   8    0.21    0.12 
   1  10  -8   -0.02    0.12 
   1 -10   8   -0.02    0.12 
  -1 -10  -8    0.16    0.14 
  -1 -10  -8    0.02    0.10 
  -1  10  -8    0.14    0.15 
   1  10   8    0.03    0.10 
   1  10   8   -0.07    0.12 
  -1 -10   8   -0.05    0.11 
   1 -10  -8    0.06    0.11 
  -2  10   8   16.14    0.60 
   2 -10   8   16.09    0.62 
  -2  10   8   15.83    0.53 
   2  10  -8   14.87    0.54 
  -2 -10  -8   16.29    0.58 
  -2 -10  -8   15.84    0.61 
   2  10  -8   16.82    0.61 
   2 -10  -8   17.31    0.59 
   2  10   8   16.95    0.61 
  -2  10  -8   15.65    0.62 
  -2 -10   8   15.66    0.62 
  -3 -10  -8    4.60    0.35 
   3  10  -8    3.56    0.33 
  -3 -10  -8    3.87    0.30 
   3  10  -8    3.88    0.30 
  -3  10   8    3.99    0.32 
   3 -10   8    3.88    0.33 
   3  10   8    4.28    0.34 
  -3 -10   8    3.09    0.34 
  -3  10  -8    3.12    0.33 
   3 -10  -8    3.13    0.32 
  -4 -10  -8    0.03    0.13 
   4 -10   8    0.39    0.18 
  -4 -10  -8    0.22    0.15 
  -4  10   8    0.18    0.14 
   4  10  -8    0.33    0.14 
  -4  10   8    0.31    0.16 
   4 -10  -8    0.20    0.15 
   4  10   8    0.19    0.16 
  -4 -10   8    0.29    0.18 
  -4  10  -8    0.26    0.17 
   5  10  -8    2.19    0.31 
  -5 -10  -8    2.36    0.32 
   5 -10   8    1.36    0.26 
  -5 -10  -8    1.66    0.28 
  -5  10   8    1.36    0.25 
   5 -10   8    1.45    0.25 
  -5 -10   8    1.83    0.31 
   5 -10  -8    1.41    0.24 
   5  10   8    2.22    0.31 
  -5  10  -8    1.62    0.28 
  -5  10  -8    1.74    0.28 
   6 -10   8    2.03    0.30 
   6  10  -8    2.39    0.36 
  -6 -10  -8    2.24    0.33 
  -6  10   8    2.09    0.34 
  -6 -10   8    1.94    0.34 
   6  10   8    2.04    0.32 
   6 -10  -8    2.26    0.32 
  -6  10  -8    1.45    0.28 
   0  11  -8   -0.09    0.13 
   0  11   8    0.03    0.12 
   0 -11   8    0.02    0.13 
   0 -11  -8    0.08    0.12 
   0  11   8    0.00    0.10 
  -1  11   8   -0.07    0.10 
  -1 -11  -8    0.18    0.14 
  -1  11   8    0.18    0.16 
   1 -11   8    0.47    0.17 
   1  11  -8    0.16    0.15 
  -1 -11  -8    0.08    0.12 
   1  11   8    0.09    0.12 
  -1 -11   8   -0.09    0.11 
   1  11   8    0.11    0.14 
   1 -11  -8   -0.11    0.11 
  -1  11  -8    0.18    0.14 
  -2  11   8    4.48    0.36 
   2  11  -8    4.25    0.31 
  -2 -11  -8    3.94    0.31 
   2  11  -8    5.31    0.37 
  -2 -11  -8    4.33    0.35 
   2 -11   8    4.52    0.36 
   2 -11  -8    4.65    0.34 
  -2  11  -8    4.86    0.38 
  -2 -11   8    4.83    0.38 
   2  11   8    4.64    0.36 
   3 -11   8    0.25    0.16 
  -3  11   8    0.25    0.16 
  -3 -11  -8    0.44    0.18 
   3  11  -8    0.28    0.16 
  -3 -11  -8    0.22    0.13 
   3  11  -8    0.48    0.17 
  -3 -11   8    0.48    0.18 
   3  11   8    0.27    0.16 
  -3  11  -8    0.24    0.16 
   3 -11  -8    0.14    0.15 
  -4 -11  -8    2.68    0.32 
   4 -11   8    2.60    0.34 
   4  11  -8    2.61    0.32 
  -4 -11  -8    2.63    0.32 
  -4  11   8    2.96    0.33 
  -4  11  -8    2.23    0.31 
   4 -11  -8    2.70    0.33 
   4  11   8    2.76    0.35 
  -4 -11   8    1.61    0.29 
   5  11  -8    0.13    0.17 
   5 -11   8   -0.17    0.14 
  -5 -11  -8    0.05    0.15 
  -5  11   8    0.07    0.17 
   5  11   8   -0.14    0.16 
  -5 -11   8    0.25    0.20 
   5 -11  -8    0.26    0.19 
  -5  11  -8    0.20    0.17 
   0  12   8    4.33    0.38 
   0 -12   8    4.73    0.39 
   0  12  -8    4.47    0.43 
   0  12   8    4.77    0.38 
   0 -12  -8    4.54    0.35 
   1  12  -8    0.13    0.15 
  -1 -12  -8    0.33    0.16 
  -1 -12  -8    0.16    0.15 
  -1  12   8    0.44    0.16 
  -1  12   8    0.50    0.19 
   1 -12   8    0.17    0.18 
   1  12   8    0.56    0.18 
  -1 -12   8    0.28    0.17 
   1 -12  -8    0.26    0.15 
  -1  12  -8    0.06    0.16 
   2  12  -8    0.97    0.21 
   2 -12   8    1.28    0.25 
   2  12  -8    1.10    0.20 
  -2 -12  -8    1.02    0.24 
  -2 -12  -8    1.14    0.22 
  -2  12   8    0.96    0.22 
  -2 -12   8    0.87    0.22 
   2 -12  -8    0.76    0.19 
  -2  12  -8    0.90    0.22 
   2  12   8    0.76    0.21 
   3 -12   8    1.82    0.32 
  -3  12   8    1.69    0.27 
   3  12  -8    1.37    0.24 
   3  12  -8    1.37    0.25 
  -3 -12  -8    1.63    0.29 
  -3 -12  -8    1.67    0.27 
   3  12   8    1.58    0.28 
   3 -12  -8    1.44    0.26 
  -3 -12   8    0.88    0.23 
  -3  12  -8    0.93    0.23 
   4 -12   8    0.29    0.19 
   4  12  -8    0.49    0.19 
  -4 -12  -8    0.31    0.20 
   4 -12  -8    0.44    0.19 
  -4  12  -8    0.72    0.23 
   4  12   8    0.19    0.18 
  -4 -12   8    0.30    0.20 
  -5 -12  -8    0.24    0.19 
   5  12  -8   -0.08    0.16 
   5 -12  -8    0.22    0.18 
  -5  12  -8    0.09    0.19 
   0  13   8    0.16    0.16 
   0 -13  -8    0.01    0.13 
   0  13   8   -0.12    0.14 
   0  13  -8    0.27    0.17 
   0 -13   8   -0.11    0.15 
  -1 -13  -8    0.45    0.20 
   1 -13   8    0.15    0.19 
  -1  13   8    0.76    0.22 
   1  13  -8    0.35    0.19 
  -1 -13   8    0.56    0.21 
  -1  13  -8    0.63    0.24 
   1  13   8    0.79    0.20 
   1 -13  -8    0.36    0.19 
   2  13  -8    0.09    0.17 
  -2  13   8    0.21    0.18 
  -2 -13  -8    0.12    0.16 
   2 -13   8   -0.02    0.18 
   2 -13  -8   -0.01    0.15 
  -2 -13   8   -0.17    0.16 
   2  13   8    0.11    0.15 
  -2  13  -8   -0.02    0.17 
   3  13  -8    0.92    0.23 
  -3 -13  -8    0.81    0.24 
  -3  13   8    0.38    0.20 
   3  13  -8    0.58    0.22 
   3 -13   8    0.74    0.25 
   3  13   8    0.82    0.23 
  -3 -13   8    0.59    0.22 
  -3  13  -8    0.53    0.23 
   3 -13  -8    0.55    0.22 
  -4 -13  -8    1.06    0.27 
  -4  13  -8    0.45    0.23 
   0  14   8   12.69    0.66 
   0 -14   8   12.67    0.67 
   0 -14  -8   12.30    0.66 
   0  14  -8   12.47    0.67 
   1  14  -8   -0.19    0.13 
   1 -14   8   -0.04    0.16 
  -1 -14  -8   -0.17    0.16 
  -1  14   8   -0.08    0.17 
  -1 -14   8   -0.16    0.17 
   1  14   8   -0.03    0.17 
  -1  14  -8    0.14    0.20 
   2  14  -8    0.04    0.16 
  -2  14   8    0.05    0.17 
   2  14   8   -0.05    0.17 
   0   0  -9    0.14    0.06 
   0   0   9    0.11    0.05 
  -1   0  -9    0.09    0.04 
   1   0   9   -0.04    0.05 
  -1   0   9    0.03    0.04 
   1   0  -9    0.00    0.05 
   1   0  -9    0.02    0.04 
  -1   0   9    0.00    0.05 
   1   0   9   -0.05    0.04 
  -1   0  -9    0.03    0.05 
  -2   0  -9    0.10    0.05 
   2   0   9   -0.04    0.04 
   2   0   9    0.14    0.06 
   2   0  -9   -0.02    0.05 
  -2   0  -9    0.03    0.05 
  -2   0   9    0.02    0.06 
  -2   0   9    0.00    0.05 
   2   0  -9   -0.05    0.03 
   3   0  -9    0.06    0.07 
  -3   0   9   -0.01    0.05 
   3   0   9   -0.06    0.05 
   3   0   9    0.09    0.07 
  -3   0   9   -0.07    0.06 
  -3   0  -9    0.06    0.07 
  -3   0  -9   -0.05    0.05 
  -4   0  -9    0.03    0.08 
  -4   0   9   -0.07    0.07 
  -4   0   9    0.06    0.08 
   4   0  -9    0.06    0.08 
  -4   0  -9   -0.11    0.05 
   4   0   9   -0.03    0.05 
   4   0   9    0.01    0.07 
  -5   0   9    0.10    0.11 
  -5   0  -9    0.07    0.09 
   5   0   9   -0.06    0.07 
   5   0   9    0.06    0.09 
  -5   0   9    0.15    0.10 
   5   0  -9    0.06    0.09 
  -5   0  -9    0.17    0.09 
  -6   0  -9    0.25    0.14 
  -6   0   9    0.26    0.14 
   6   0  -9    0.02    0.10 
   6   0  -9    0.07    0.11 
   6   0   9    0.08    0.10 
  -6   0   9    0.05    0.12 
   7   0  -9    0.17    0.13 
   7   0  -9   -0.01    0.11 
  -7   0  -9    0.30    0.16 
   7   0   9   -0.02    0.10 
  -7   0   9    0.19    0.15 
   8   0  -9   -0.01    0.15 
   8   0  -9    0.04    0.15 
   8   0   9   -0.15    0.13 
  -8   0   9    0.11    0.17 
  -8   0  -9    0.10    0.17 
   9   0   9   -0.08    0.15 
  -9   0  -9    0.00    0.20 
  -9   0   9    0.18    0.22 
   9   0  -9   -0.30    0.15 
   0  -1   9   -0.08    0.05 
   0   1   9   -0.06    0.04 
   0   1  -9   -0.05    0.04 
   0  -1   9   -0.11    0.03 
   0  -1  -9   -0.10    0.04 
   0   1  -9    0.02    0.06 
   0   1   9   -0.08    0.05 
   1  -1   9    0.14    0.04 
   1  -1   9    0.17    0.07 
  -1   1   9    0.09    0.06 
   1   1  -9    0.20    0.06 
   1   1  -9    0.09    0.05 
  -1  -1  -9    0.20    0.06 
  -1  -1  -9    0.19    0.04 
  -1   1   9    0.11    0.04 
   1  -1  -9    0.11    0.06 
  -1   1  -9    0.17    0.05 
   1  -1  -9    0.12    0.04 
   1   1   9    0.12    0.06 
  -1   1  -9    0.06    0.06 
  -1  -1   9    0.16    0.06 
  -1  -1   9    0.17    0.05 
   1   1   9    0.11    0.05 
   2  -1   9    7.92    0.19 
   2   1  -9    8.25    0.19 
   2   1  -9    8.00    0.27 
  -2   1   9    8.11    0.27 
   2  -1   9    8.14    0.27 
  -2  -1  -9    8.07    0.23 
  -2  -1  -9    7.86    0.27 
  -2   1   9    8.40    0.25 
   2   1   9    8.21    0.24 
   2  -1  -9    8.42    0.19 
   2   1   9    8.07    0.26 
  -2   1  -9    8.44    0.26 
  -2  -1   9    8.23    0.26 
  -2   1  -9    8.02    0.27 
  -2  -1   9    7.68    0.25 
   2  -1  -9    8.05    0.26 
   3   1  -9    5.33    0.11 
  -3  -1  -9    5.01    0.23 
  -3   1   9    5.17    0.25 
  -3   1   9    5.01    0.23 
   3  -1   9    5.21    0.16 
   3  -1   9    5.35    0.24 
  -3  -1  -9    5.73    0.23 
   3   1  -9    5.01    0.23 
  -3  -1   9    4.98    0.24 
   3  -1  -9    5.31    0.11 
   3   1   9    5.00    0.22 
  -3   1  -9    4.87    0.23 
  -3  -1   9    4.65    0.22 
   3  -1  -9    5.54    0.23 
  -3   1  -9    5.32    0.23 
   3   1   9    5.54    0.21 
  -4  -1  -9    0.99    0.14 
   4  -1   9    1.13    0.10 
  -4   1   9    0.88    0.14 
   4  -1   9    1.11    0.15 
  -4  -1  -9    0.96    0.13 
   4   1  -9    0.97    0.15 
  -4   1   9    1.00    0.15 
  -4   1  -9    1.11    0.14 
  -4   1  -9    1.19    0.16 
   4   1   9    0.95    0.12 
   4  -1  -9    0.95    0.14 
  -4  -1   9    1.45    0.18 
  -4  -1   9    0.98    0.14 
   4   1   9    0.89    0.13 
  -5   1   9    1.52    0.20 
   5   1  -9    1.62    0.20 
  -5  -1  -9    1.69    0.21 
  -5   1   9    1.55    0.20 
  -5  -1  -9    1.52    0.17 
   5  -1   9    1.81    0.21 
  -5   1  -9    1.04    0.15 
   5   1   9    1.52    0.18 
  -5   1  -9    1.43    0.20 
  -5  -1   9    1.50    0.21 
   5   1   9    1.49    0.16 
   5  -1  -9    1.55    0.19 
  -5  -1   9    1.31    0.17 
   6  -1   9    0.05    0.10 
  -6   1   9    0.02    0.11 
   6   1  -9    0.08    0.11 
   6   1  -9   -0.02    0.10 
  -6  -1  -9   -0.02    0.12 
  -6   1   9   -0.06    0.11 
  -6   1  -9    0.00    0.11 
   6   1   9    0.05    0.10 
   6  -1  -9    0.00    0.09 
   6  -1  -9    0.05    0.11 
  -6  -1   9    0.04    0.11 
  -6  -1   9    0.04    0.12 
   6   1   9   -0.01    0.09 
   7   1  -9    0.07    0.13 
   7  -1   9   -0.02    0.11 
   7   1  -9    0.26    0.14 
  -7  -1  -9   -0.18    0.13 
  -7   1   9    0.04    0.14 
   7  -1  -9    0.05    0.11 
  -7   1  -9    0.21    0.14 
  -7  -1   9   -0.28    0.12 
   7  -1  -9    0.05    0.13 
   7   1   9   -0.20    0.10 
   8   1  -9    0.45    0.18 
  -8  -1  -9    0.17    0.18 
   8   1  -9    0.13    0.15 
  -8   1   9    0.12    0.18 
   8  -1   9    0.70    0.21 
   8   1   9    0.13    0.15 
  -8   1  -9    0.15    0.17 
   8  -1  -9   -0.17    0.13 
  -8  -1   9   -0.16    0.13 
   8  -1  -9    0.13    0.13 
   9   1  -9    1.24    0.26 
   9  -1   9    1.44    0.27 
  -9  -1  -9    1.56    0.32 
  -9   1   9    1.39    0.29 
   9   1  -9    1.20    0.26 
   9   1   9    1.39    0.27 
  -9   1  -9    1.16    0.28 
  -9  -1   9    1.66    0.33 
   9  -1  -9    1.92    0.31 
   0   2   9  206.67    2.95 
   0   2  -9  208.63    3.02 
   0   2   9  210.53    2.98 
   0  -2  -9  206.06    3.02 
   0  -2  -9  207.64    2.92 
   0   2  -9  210.27    2.88 
   0  -2   9  213.44    2.98 
   0  -2   9  209.50    3.03 
  -1   2   9    1.20    0.12 
  -1  -2  -9    0.77    0.10 
  -1  -2  -9    1.03    0.06 
   1   2  -9    1.15    0.11 
  -1   2   9    0.94    0.07 
   1  -2   9    1.12    0.11 
  -1   2   9    0.94    0.10 
   1   2  -9    1.05    0.09 
   1   2   9    0.99    0.11 
  -1  -2   9    1.04    0.10 
  -1   2  -9    1.08    0.06 
  -1   2  -9    0.90    0.09 
  -1  -2   9    1.22    0.09 
   1   2   9    0.94    0.09 
   1  -2  -9    1.07    0.09 
  -1   2  -9    0.86    0.10 
   2   2  -9   61.37    0.95 
   2  -2   9   61.11    0.85 
   2   2  -9   60.95    1.03 
  -2  -2  -9   60.33    0.99 
  -2  -2  -9   59.27    1.05 
  -2   2   9   60.46    1.02 
   2  -2   9   61.03    1.05 
  -2   2   9   60.65    1.05 
   2   2   9   60.26    1.01 
   2  -2  -9   62.02    0.95 
  -2   2  -9   60.20    1.04 
  -2   2  -9   61.05    1.06 
   2   2   9   59.30    1.00 
  -2  -2   9   58.80    1.05 
   2  -2  -9   60.00    1.02 
  -2  -2   9   60.36    1.01 
  -3   2   9    5.91    0.27 
   3   2  -9    5.37    0.25 
   3   2  -9    5.47    0.15 
  -3  -2  -9    5.47    0.23 
   3  -2   9    5.38    0.26 
  -3  -2  -9    5.92    0.25 
   3  -2   9    5.46    0.14 
  -3   2   9    5.06    0.23 
  -3   2  -9    5.71    0.25 
  -3  -2   9    6.10    0.24 
  -3   2  -9    5.25    0.24 
   3   2   9    5.71    0.23 
  -3  -2   9    5.69    0.26 
   3  -2  -9    5.61    0.16 
   3  -2  -9    5.67    0.24 
   3   2   9    5.70    0.23 
  -4  -2  -9    0.84    0.13 
   4  -2   9    0.89    0.08 
  -4   2   9    0.66    0.14 
   4  -2   9    0.67    0.13 
  -4   2   9    0.63    0.12 
  -4  -2  -9    0.88    0.14 
   4   2  -9    0.79    0.14 
   4   2   9    0.84    0.13 
   4   2   9    0.98    0.13 
  -4   2  -9    1.12    0.14 
   4  -2  -9    0.63    0.12 
  -4  -2   9    0.94    0.15 
  -4  -2   9    0.79    0.12 
  -4   2  -9    1.01    0.15 
  -5  -2  -9    6.29    0.29 
  -5   2   9    6.70    0.35 
  -5   2   9    6.33    0.34 
   5   2  -9    6.21    0.32 
  -5  -2  -9    6.18    0.32 
   5  -2   9    6.33    0.33 
  -5   2  -9    5.86    0.29 
   5   2   9    6.73    0.30 
   5  -2  -9    6.35    0.31 
  -5  -2   9    5.91    0.34 
  -5  -2   9    6.60    0.32 
  -5   2  -9    6.61    0.35 
   5   2   9    6.43    0.30 
  -6   2   9   10.53    0.47 
   6  -2   9   10.62    0.47 
   6   2  -9    9.46    0.41 
   6   2  -9   10.31    0.45 
  -6  -2  -9   10.35    0.46 
   6  -2  -9   10.12    0.41 
  -6  -2   9   10.54    0.49 
   6   2   9   10.69    0.41 
   6   2   9   10.03    0.42 
   6  -2  -9   10.72    0.47 
  -6   2  -9   10.67    0.48 
   7  -2   9   13.72    0.58 
  -7  -2  -9   13.55    0.58 
  -7   2   9   12.48    0.57 
   7   2  -9   13.87    0.56 
   7   2  -9   13.80    0.54 
   7  -2  -9   13.81    0.57 
  -7  -2   9   13.84    0.61 
   7  -2  -9   12.46    0.50 
   7   2   9   13.51    0.53 
  -7   2  -9   14.04    0.61 
   8   2  -9    6.38    0.41 
   8  -2   9    7.02    0.45 
   8   2  -9    6.56    0.42 
  -8   2   9    8.44    0.52 
  -8  -2  -9    6.98    0.48 
   8  -2  -9    6.38    0.43 
  -8   2  -9    6.47    0.48 
  -8  -2   9    6.55    0.47 
   8   2   9    8.00    0.44 
  -9   2   9    1.51    0.33 
   9  -2   9    1.09    0.27 
  -9  -2  -9    1.50    0.32 
   9   2  -9    1.35    0.27 
   9  -2  -9    1.52    0.28 
  -9   2  -9    1.43    0.31 
   0   3  -9   -0.03    0.05 
   0   3  -9   -0.04    0.04 
   0  -3  -9    0.03    0.06 
   0  -3  -9    0.02    0.03 
   0  -3   9    0.00    0.05 
   0  -3   9    0.01    0.06 
   0   3   9    0.02    0.05 
   0   3   9    0.02    0.05 
  -1  -3  -9   36.57    0.72 
   1  -3   9   36.80    0.68 
  -1  -3  -9   36.35    0.62 
  -1   3   9   36.29    0.69 
  -1   3   9   36.29    0.64 
   1  -3   9   36.09    0.70 
   1   3  -9   36.18    0.68 
   1   3  -9   36.07    0.66 
  -1   3   9   37.03    0.69 
   1  -3  -9   37.10    0.68 
   1   3   9   37.00    0.64 
  -1  -3   9   36.06    0.64 
  -1  -3   9   37.29    0.71 
  -1   3  -9   36.09    0.55 
   1   3   9   36.27    0.69 
  -1   3  -9   36.49    0.72 
  -2  -3  -9   21.78    0.52 
   2   3  -9   22.47    0.51 
  -2   3   9   21.96    0.52 
  -2  -3  -9   21.57    0.46 
  -2   3   9   21.57    0.48 
   2   3  -9   21.70    0.45 
   2  -3   9   20.96    0.50 
   2   3   9   22.01    0.46 
   2  -3  -9   22.61    0.45 
  -2   3  -9   21.25    0.52 
  -2  -3   9   21.94    0.53 
  -2   3  -9   22.31    0.52 
   2   3   9   21.76    0.50 
  -2  -3   9   22.36    0.46 
   2  -3  -9   21.15    0.49 
  -3  -3  -9   59.99    1.08 
  -3   3   9   61.23    1.13 
   3   3  -9   59.53    0.97 
   3  -3   9   59.59    1.11 
   3   3  -9   61.55    1.12 
  -3  -3  -9   60.84    1.11 
  -3   3   9   60.07    1.11 
  -3  -3   9   61.18    1.16 
   3   3   9   61.78    1.09 
   3  -3  -9   59.78    0.97 
  -3   3  -9   60.78    1.14 
   3  -3  -9   60.01    1.07 
  -3  -3   9   60.60    1.05 
   3   3   9   62.36    1.04 
  -3   3  -9   61.01    1.12 
  -4  -3  -9    0.41    0.11 
   4   3  -9    0.40    0.11 
  -4   3   9    0.19    0.10 
   4  -3   9    0.24    0.10 
  -4   3   9    0.27    0.10 
  -4  -3  -9    0.35    0.10 
   4  -3  -9    0.29    0.10 
   4   3   9    0.28    0.09 
  -4   3  -9    0.16    0.10 
  -4   3  -9    0.14    0.08 
  -4  -3   9    0.38    0.12 
   4   3   9    0.29    0.10 
  -4  -3   9    0.20    0.09 
  -5  -3  -9    4.84    0.28 
   5   3  -9    3.88    0.27 
   5  -3   9    4.01    0.27 
  -5   3   9    4.03    0.28 
  -5   3   9    4.14    0.29 
  -5  -3  -9    3.83    0.27 
  -5  -3   9    4.27    0.31 
  -5   3  -9    3.96    0.25 
   5   3   9    3.75    0.23 
   5  -3  -9    4.40    0.25 
  -5  -3   9    4.05    0.25 
  -5   3  -9    3.88    0.29 
   5   3   9    4.50    0.26 
  -6   3   9    0.87    0.20 
   6   3  -9    0.95    0.20 
   6   3  -9    0.90    0.16 
  -6  -3  -9    1.00    0.20 
   6  -3   9    1.00    0.20 
  -6  -3   9    0.91    0.19 
   6  -3  -9    0.96    0.17 
   6  -3  -9    0.89    0.20 
   6   3   9    0.68    0.16 
   6   3   9    1.01    0.17 
  -6   3  -9    0.81    0.18 
  -7  -3  -9    3.70    0.37 
   7   3  -9    4.78    0.32 
  -7   3   9    4.74    0.44 
   7  -3   9    4.42    0.35 
   7   3  -9    4.29    0.35 
   7   3   9    4.30    0.31 
   7   3   9    4.47    0.32 
  -7  -3   9    4.03    0.39 
  -7   3  -9    3.93    0.38 
   7  -3  -9    4.65    0.42 
  -8  -3  -9    1.66    0.29 
   8  -3   9    1.25    0.26 
  -8   3   9    1.63    0.29 
   8   3  -9    1.77    0.28 
  -8   3  -9    1.58    0.30 
  -8  -3   9    1.36    0.29 
   8  -3  -9    1.52    0.27 
   0  -4   9   92.34    1.52 
   0  -4  -9   90.97    1.50 
   0  -4  -9   89.44    1.41 
   0   4   9   91.87    1.47 
   0  -4   9   93.06    1.42 
   0   4   9   94.17    1.42 
   0   4  -9   92.39    1.51 
   0   4  -9   93.83    1.38 
  -1   4   9   37.49    0.73 
  -1   4   9   38.41    0.70 
   1   4  -9   37.71    0.71 
  -1   4   9   38.13    0.72 
  -1  -4  -9   38.38    0.77 
  -1  -4  -9   38.52    0.68 
   1   4  -9   39.21    0.74 
   1  -4   9   38.96    0.77 
   1  -4   9   37.57    0.71 
  -1  -4   9   38.58    0.67 
   1  -4  -9   37.24    0.73 
   1   4   9   38.23    0.75 
  -1   4  -9   37.14    0.77 
   1   4   9   39.47    0.67 
  -1   4  -9   38.10    0.59 
  -1  -4   9   38.02    0.77 
  -2  -4  -9   -0.03    0.06 
  -2  -4  -9    0.00    0.05 
   2   4  -9   -0.10    0.04 
   2  -4   9    0.10    0.07 
  -2   4   9    0.01    0.06 
  -2   4   9   -0.09    0.05 
   2   4  -9   -0.05    0.06 
  -2   4   9    0.05    0.07 
  -2   4   9   -0.03    0.05 
   2   4   9    0.09    0.05 
   2   4   9   -0.02    0.07 
  -2   4  -9    0.09    0.08 
  -2  -4   9   -0.02    0.05 
  -2  -4   9    0.01    0.07 
  -2   4  -9    0.04    0.07 
  -3  -4  -9   26.64    0.61 
  -3   4   9   26.29    0.64 
  -3   4   9   27.16    0.55 
   3   4  -9   26.50    0.64 
   3   4  -9   26.60    0.54 
  -3  -4  -9   26.32    0.63 
  -3   4   9   26.22    0.63 
   3  -4   9   26.89    0.64 
  -3   4  -9   27.53    0.65 
  -3   4  -9   26.63    0.67 
   3  -4  -9   26.26    0.60 
   3   4   9   26.30    0.63 
   3   4   9   25.85    0.54 
  -3  -4   9   26.64    0.67 
  -3  -4   9   26.20    0.55 
  -4   4   9    2.28    0.23 
   4  -4   9    2.21    0.22 
  -4   4   9    2.54    0.22 
  -4  -4  -9    2.54    0.23 
  -4  -4  -9    2.42    0.20 
   4   4  -9    2.26    0.23 
  -4   4  -9    2.50    0.20 
   4   4   9    2.26    0.16 
  -4  -4   9    2.23    0.17 
   4  -4  -9    2.26    0.19 
   4   4   9    2.25    0.22 
  -4   4  -9    2.51    0.21 
  -4  -4   9    2.34    0.24 
   5  -4   9   -0.12    0.09 
  -5  -4  -9   -0.05    0.08 
  -5   4   9    0.21    0.12 
  -5  -4  -9    0.05    0.10 
   5   4  -9    0.31    0.13 
  -5   4   9   -0.14    0.08 
   5   4   9    0.05    0.08 
  -5   4  -9   -0.02    0.12 
   5   4   9   -0.04    0.09 
  -5   4  -9    0.07    0.09 
  -5  -4   9    0.10    0.12 
   5  -4  -9    0.08    0.09 
  -5  -4   9   -0.08    0.08 
   6   4  -9    2.14    0.27 
  -6  -4  -9    1.82    0.24 
  -6   4   9    2.28    0.28 
   6  -4   9    2.64    0.29 
   6  -4  -9    2.05    0.26 
  -6   4  -9    2.43    0.30 
   6  -4  -9    1.96    0.22 
   6   4   9    1.93    0.24 
  -6   4  -9    2.25    0.27 
  -6  -4   9    2.26    0.29 
  -7  -4  -9    1.55    0.26 
  -7   4   9    1.46    0.26 
   7  -4   9    1.67    0.26 
   7   4  -9    1.98    0.28 
   7   4   9    1.62    0.24 
   7  -4  -9    1.61    0.27 
  -7  -4   9    1.67    0.29 
  -7   4  -9    1.75    0.29 
   8  -4   9    0.15    0.17 
  -8   4   9    0.04    0.18 
  -8  -4  -9   -0.09    0.17 
   8   4  -9    0.13    0.16 
  -8  -4   9    0.15    0.19 
  -8   4  -9    0.17    0.19 
   8  -4  -9   -0.06    0.16 
   0  -5   9   -0.01    0.05 
   0   5  -9    0.13    0.08 
   0  -5   9   -0.06    0.06 
   0   5  -9    0.01    0.05 
   0   5   9    0.03    0.07 
   0  -5  -9    0.01    0.05 
   0   5   9    0.12    0.05 
   0  -5  -9    0.01    0.07 
  -1   5   9   30.10    0.65 
   1   5  -9   30.37    0.61 
  -1   5   9   29.65    0.65 
   1  -5   9   29.79    0.61 
  -1   5   9   29.82    0.61 
   1   5  -9   30.25    0.66 
   1  -5   9   29.77    0.68 
  -1  -5  -9   30.27    0.68 
  -1  -5  -9   29.85    0.60 
  -1  -5   9   30.71    0.56 
  -1   5  -9   29.58    0.68 
   1   5   9   29.22    0.66 
   1   5   9   30.39    0.55 
  -1   5  -9   28.98    0.50 
  -1  -5   9   30.96    0.69 
   1  -5  -9   29.72    0.61 
  -2   5   9    8.27    0.30 
   2  -5   9    8.82    0.31 
  -2   5   9    8.71    0.31 
  -2   5   9    8.21    0.30 
  -2  -5  -9    8.22    0.33 
   2   5  -9    7.80    0.29 
   2   5  -9    7.86    0.30 
  -2  -5  -9    8.36    0.29 
  -2   5   9    8.28    0.29 
  -2   5  -9    8.22    0.33 
   2   5   9    8.64    0.33 
  -2   5  -9    8.59    0.34 
  -2  -5   9    8.20    0.24 
  -2  -5   9    8.09    0.33 
   2   5   9    8.50    0.24 
  -3   5   9   10.91    0.34 
  -3   5   9   10.80    0.40 
   3  -5   9   11.01    0.39 
  -3  -5  -9   11.18    0.40 
  -3   5   9   10.99    0.38 
   3   5  -9   10.86    0.39 
   3   5  -9   11.18    0.34 
  -3  -5  -9   10.09    0.35 
  -3  -5   9   10.90    0.31 
   3  -5  -9    9.90    0.34 
  -3  -5   9   10.94    0.41 
   3   5   9   10.55    0.30 
   3   5   9   10.75    0.39 
  -3   5  -9   10.61    0.41 
  -3   5  -9   10.64    0.39 
  -4   5   9    0.58    0.11 
   4   5  -9    0.44    0.13 
  -4   5   9    0.47    0.14 
  -4   5   9    0.52    0.14 
   4  -5   9    0.57    0.13 
  -4  -5  -9    0.25    0.11 
  -4  -5  -9    0.58    0.13 
  -4  -5   9    0.52    0.11 
   4   5   9    0.52    0.13 
   4  -5  -9    0.47    0.12 
  -4  -5   9    0.35    0.13 
  -4   5  -9    0.48    0.13 
  -4   5  -9    0.47    0.15 
  -5   5   9    0.09    0.12 
   5   5  -9   -0.23    0.08 
  -5  -5  -9    0.06    0.11 
   5  -5   9    0.15    0.12 
  -5  -5  -9    0.27    0.11 
  -5   5   9    0.15    0.12 
  -5   5  -9    0.10    0.13 
   5  -5  -9    0.04    0.09 
  -5  -5   9   -0.08    0.12 
   5  -5  -9    0.17    0.11 
  -5   5  -9   -0.06    0.09 
   5   5   9   -0.02    0.10 
   6  -5   9    2.79    0.31 
  -6   5   9    3.97    0.37 
  -6  -5  -9    3.53    0.33 
   6   5  -9    3.18    0.32 
   6  -5  -9    3.46    0.34 
  -6   5  -9    3.73    0.37 
   6   5   9    3.12    0.30 
  -6  -5   9    2.89    0.32 
  -6   5  -9    4.15    0.32 
  -7  -5  -9    0.46    0.18 
  -7   5   9    0.73    0.20 
   7   5  -9    0.85    0.21 
   7  -5   9    0.89    0.23 
  -7  -5   9    0.47    0.19 
  -7   5  -9    0.76    0.22 
   7  -5  -9    1.06    0.22 
   7   5   9    0.82    0.20 
   8  -5   9    0.36    0.18 
  -8   5   9   -0.08    0.14 
  -8  -5  -9    0.13    0.16 
   8   5  -9    0.06    0.16 
  -8  -5   9    0.02    0.17 
  -8   5  -9   -0.11    0.14 
   8  -5  -9   -0.14    0.15 
   8   5   9    0.02    0.14 
   0  -6  -9    5.56    0.27 
   0  -6  -9    5.48    0.23 
   0   6  -9    5.47    0.28 
   0   6  -9    5.96    0.22 
   0   6   9    5.39    0.20 
   0  -6   9    5.84    0.29 
   0   6   9    5.44    0.26 
   0  -6   9    5.68    0.21 
  -1   6   9    8.71    0.29 
   1   6  -9    8.52    0.30 
   1   6  -9    8.79    0.34 
  -1   6   9    8.33    0.33 
  -1  -6  -9    8.53    0.35 
  -1  -6  -9    8.96    0.30 
   1  -6   9    8.38    0.34 
  -1   6   9    8.56    0.32 
   1  -6   9    8.77    0.29 
   1   6   9    8.84    0.34 
   1  -6  -9    8.93    0.31 
  -1   6  -9    8.87    0.35 
  -1   6  -9    8.20    0.23 
   1   6   9    8.32    0.23 
  -1  -6   9    8.41    0.24 
  -1  -6   9    8.52    0.34 
  -2  -6  -9    5.45    0.28 
   2   6  -9    5.64    0.27 
  -2   6   9    5.93    0.27 
  -2  -6  -9    5.93    0.26 
   2   6  -9    5.58    0.26 
  -2   6   9    6.08    0.27 
   2  -6   9    6.20    0.30 
   2  -6   9    5.74    0.26 
  -2   6   9    5.54    0.26 
  -2   6   9    5.68    0.27 
  -2  -6   9    5.92    0.19 
  -2  -6   9    5.81    0.30 
   2   6   9    6.13    0.30 
  -2   6  -9    5.90    0.29 
   2   6   9    6.03    0.19 
  -3   6   9    5.34    0.29 
  -3  -6  -9    4.46    0.27 
  -3   6   9    5.08    0.25 
   3  -6   9    5.06    0.28 
  -3  -6  -9    5.14    0.27 
  -3   6   9    4.51    0.27 
   3   6  -9    5.24    0.25 
   3   6  -9    5.65    0.29 
  -3   6  -9    4.95    0.29 
   3  -6  -9    5.58    0.27 
  -3   6  -9    5.38    0.31 
   3   6   9    4.88    0.28 
  -3  -6   9    4.59    0.29 
  -4   6   9   15.55    0.53 
  -4  -6  -9   15.10    0.52 
  -4  -6  -9   15.63    0.51 
  -4   6   9   15.87    0.54 
   4  -6   9   15.59    0.53 
   4   6  -9   15.24    0.53 
  -4   6   9   15.98    0.46 
   4  -6  -9   15.68    0.48 
   4   6   9   16.05    0.55 
  -4   6  -9   16.38    0.54 
  -4  -6   9   15.36    0.57 
  -4   6  -9   16.35    0.57 
  -5  -6  -9    6.22    0.35 
  -5   6   9    5.89    0.36 
   5  -6   9    5.54    0.34 
  -5  -6  -9    5.62    0.33 
   5   6  -9    5.73    0.35 
   5  -6  -9    6.19    0.31 
  -5   6  -9    5.79    0.34 
   5  -6  -9    6.16    0.36 
   5   6   9    5.87    0.35 
  -5  -6   9    6.53    0.40 
  -5   6  -9    6.18    0.39 
  -6  -6  -9    0.97    0.21 
   6   6  -9    0.67    0.19 
   6  -6   9    0.43    0.16 
  -6   6   9    0.37    0.16 
   6  -6  -9    0.40    0.17 
  -6   6  -9    0.50    0.18 
   6   6   9    0.50    0.17 
  -6  -6   9    0.31    0.15 
  -7  -6  -9    0.05    0.15 
   7   6  -9    0.10    0.15 
  -7   6   9    0.36    0.19 
   7  -6   9    0.23    0.17 
   7   6   9    0.26    0.16 
   7  -6  -9    0.09    0.15 
  -7   6  -9   -0.09    0.16 
  -7  -6   9    0.34    0.18 
   8  -6   9    0.75    0.23 
  -8   6   9    1.21    0.29 
   8   6  -9    1.01    0.25 
  -8  -6  -9    1.18    0.27 
   8   6   9    1.19    0.25 
  -8  -6   9    1.03    0.25 
  -8   6  -9    1.58    0.33 
   8  -6  -9    1.09    0.27 
   0  -7   9    0.01    0.06 
   0   7  -9   -0.02    0.09 
   0  -7  -9   -0.13    0.06 
   0   7   9   -0.02    0.05 
   0  -7   9    0.02    0.08 
   0  -7  -9    0.00    0.06 
   0   7  -9    0.02    0.06 
   0   7   9   -0.08    0.07 
   0   7   9    0.02    0.07 
   1   7  -9   10.84    0.36 
   1  -7   9    9.74    0.40 
  -1  -7  -9   10.07    0.35 
  -1  -7  -9    9.99    0.40 
  -1   7   9    9.99    0.38 
  -1   7   9   11.20    0.39 
  -1   7   9   10.86    0.33 
   1  -7   9   10.20    0.32 
   1   7  -9   10.32    0.40 
  -1  -7   9    9.89    0.41 
  -1   7  -9   11.10    0.43 
   1   7   9   10.12    0.39 
  -1   7  -9   10.02    0.28 
   1  -7  -9    9.88    0.35 
   2  -7   9    1.08    0.14 
   2   7  -9    1.24    0.16 
  -2   7   9    1.42    0.17 
  -2   7   9    1.27    0.17 
   2  -7   9    1.03    0.17 
   2   7  -9    0.89    0.14 
  -2  -7  -9    0.85    0.15 
  -2   7   9    1.19    0.16 
  -2  -7  -9    1.22    0.15 
  -2   7   9    0.97    0.14 
  -2  -7   9    1.35    0.20 
   2   7   9    1.00    0.16 
  -2   7  -9    0.93    0.16 
   3   7  -9    8.29    0.35 
  -3   7   9    8.79    0.36 
  -3   7   9    9.70    0.37 
  -3   7   9    8.20    0.37 
   3   7  -9    8.43    0.37 
  -3  -7  -9    9.20    0.37 
   3  -7   9    8.43    0.36 
  -3   7   9    8.96    0.37 
  -3  -7  -9    8.65    0.39 
   3   7   9    8.49    0.40 
  -3  -7   9    9.06    0.43 
  -3   7  -9    8.91    0.41 
  -3   7  -9    9.84    0.43 
  -4  -7  -9    5.10    0.31 
  -4  -7  -9    5.15    0.32 
  -4   7   9    5.31    0.32 
   4  -7   9    5.68    0.33 
   4   7  -9    5.31    0.33 
  -4   7   9    5.77    0.29 
   4  -7  -9    4.73    0.30 
   4   7   9    5.26    0.33 
   4  -7  -9    5.31    0.29 
  -4  -7   9    4.68    0.33 
  -4   7  -9    4.83    0.34 
  -4   7  -9    4.93    0.32 
   5   7  -9   19.18    0.67 
   5  -7   9   19.20    0.64 
  -5   7   9   19.24    0.67 
  -5  -7  -9   19.10    0.63 
  -5  -7  -9   18.80    0.63 
  -5   7  -9   17.80    0.67 
  -5  -7   9   19.05    0.70 
   5   7   9   19.51    0.67 
  -5   7  -9   17.59    0.62 
   5  -7  -9   18.06    0.63 
   6   7  -9    0.86    0.23 
  -6  -7  -9    0.85    0.20 
   6  -7   9    0.77    0.19 
  -6   7   9    0.43    0.18 
   6  -7  -9    0.84    0.21 
  -6  -7   9    0.34    0.19 
  -6   7  -9    1.02    0.23 
   6   7   9    1.05    0.22 
   7   7  -9    0.74    0.21 
   7  -7   9    0.95    0.22 
  -7  -7  -9    0.76    0.23 
  -7   7   9    0.61    0.22 
  -7   7  -9    0.92    0.26 
  -7  -7   9    0.43    0.21 
   7   7   9    0.64    0.22 
   7  -7  -9    0.84    0.23 
  -8   7   9    0.14    0.20 
  -8  -7  -9    0.08    0.20 
   8   7   9    0.41    0.22 
   0   8  -9   12.87    0.38 
   0  -8   9   13.07    0.49 
   0   8  -9   12.15    0.47 
   0  -8  -9   13.47    0.44 
   0   8   9   12.91    0.47 
   0   8   9   13.57    0.46 
   1   8  -9    0.25    0.10 
  -1  -8  -9    0.22    0.09 
  -1  -8  -9    0.17    0.11 
   1  -8   9   -0.01    0.06 
  -1   8   9    0.13    0.09 
  -1   8   9    0.07    0.09 
   1   8  -9    0.20    0.11 
  -1   8   9    0.13    0.08 
   1  -8   9    0.12    0.11 
  -1   8  -9    0.32    0.12 
  -1  -8   9    0.08    0.09 
   1  -8  -9    0.17    0.09 
   1   8   9    0.12    0.10 
   2  -8   9   14.69    0.53 
   2   8  -9   13.56    0.49 
  -2   8   9   14.25    0.50 
   2   8  -9   14.67    0.48 
  -2  -8  -9   13.77    0.51 
   2  -8   9   14.19    0.44 
  -2  -8  -9   14.23    0.47 
  -2   8   9   15.03    0.45 
  -2   8   9   13.97    0.46 
  -2  -8   9   15.01    0.55 
  -2   8  -9   13.97    0.52 
   2  -8  -9   13.70    0.47 
   2   8   9   14.37    0.50 
  -3   8   9    9.01    0.37 
  -3  -8  -9    9.21    0.43 
   3   8  -9    9.48    0.40 
  -3  -8  -9    9.14    0.40 
   3  -8   9    9.54    0.39 
   3   8  -9    8.98    0.40 
  -3   8   9    9.46    0.42 
  -3   8   9    9.40    0.40 
   3  -8   9    9.81    0.45 
  -3  -8   9    9.28    0.45 
   3  -8  -9    9.05    0.38 
   3   8   9   10.15    0.44 
  -3   8  -9   10.10    0.46 
   4   8  -9    2.38    0.27 
  -4   8   9    2.63    0.28 
  -4  -8  -9    2.27    0.27 
  -4   8   9    2.36    0.24 
  -4  -8  -9    2.22    0.25 
   4  -8   9    2.38    0.26 
  -4   8  -9    2.38    0.28 
  -4  -8   9    1.65    0.27 
  -4   8  -9    3.11    0.34 
   4  -8  -9    2.34    0.25 
   4   8   9    2.67    0.29 
   5   8  -9   15.55    0.62 
   5  -8   9   15.19    0.58 
  -5   8   9   15.37    0.62 
  -5  -8  -9   16.09    0.59 
  -5  -8  -9   15.14    0.59 
  -5   8  -9   15.88    0.65 
   5   8   9   16.29    0.63 
  -5  -8   9   15.12    0.65 
  -5   8  -9   16.22    0.61 
   5  -8  -9   16.41    0.61 
  -6   8   9    0.55    0.19 
  -6  -8  -9    1.11    0.24 
   6   8  -9    0.58    0.20 
   6  -8   9    0.84    0.22 
   6   8   9    0.78    0.21 
  -6   8  -9    1.02    0.25 
   6  -8  -9    0.65    0.21 
  -6  -8   9    0.85    0.23 
  -7  -8  -9    7.63    0.49 
  -7   8   9    6.84    0.49 
   7  -8   9    7.50    0.48 
   7   8  -9    6.97    0.51 
  -7   8  -9    6.94    0.52 
  -7  -8   9    6.08    0.51 
   7   8   9    7.00    0.47 
   7  -8  -9    6.89    0.47 
   0   9   9   -0.03    0.10 
   0  -9  -9   -0.04    0.07 
   0   9   9   -0.01    0.09 
   0   9  -9    0.03    0.12 
   0  -9   9   -0.01    0.10 
  -1  -9  -9    1.83    0.24 
   1   9  -9    1.47    0.18 
  -1   9   9    1.63    0.22 
   1  -9   9    1.11    0.20 
  -1   9   9    1.53    0.20 
  -1  -9  -9    1.39    0.19 
   1   9  -9    1.70    0.23 
  -1  -9   9    1.52    0.22 
   1   9   9    1.75    0.23 
  -1   9  -9    1.42    0.21 
   1  -9  -9    1.42    0.19 
  -2  -9  -9    2.37    0.28 
   2   9  -9    2.58    0.27 
   2  -9   9    2.55    0.29 
   2   9  -9    2.78    0.26 
  -2   9   9    2.73    0.25 
  -2  -9  -9    2.34    0.24 
  -2   9   9    2.59    0.27 
   2  -9  -9    2.63    0.26 
  -2  -9   9    2.29    0.27 
  -2   9  -9    2.35    0.28 
   2   9   9    2.50    0.27 
  -3  -9  -9    0.09    0.12 
   3  -9   9    0.21    0.14 
  -3  -9  -9    0.22    0.13 
   3   9  -9    0.20    0.15 
  -3   9   9    0.19    0.11 
   3   9  -9    0.25    0.14 
  -3   9   9   -0.16    0.10 
   3  -9   9    0.44    0.13 
   3  -9  -9    0.16    0.12 
  -3  -9   9    0.18    0.15 
   3  -9  -9    0.32    0.12 
   3   9   9    0.06    0.12 
  -3   9  -9    0.20    0.13 
  -4   9   9    1.25    0.23 
  -4  -9  -9    0.58    0.17 
   4  -9   9    1.08    0.20 
   4   9  -9    0.99    0.21 
  -4  -9  -9    1.26    0.22 
  -4   9   9    1.16    0.19 
   4  -9   9    1.00    0.21 
   4  -9  -9    0.94    0.19 
  -4   9  -9    0.72    0.21 
  -4  -9   9    1.40    0.26 
   4   9   9    1.05    0.21 
  -4   9  -9    1.11    0.22 
   5   9  -9   -0.22    0.14 
  -5  -9  -9    0.00    0.13 
  -5  -9  -9   -0.12    0.13 
   5  -9   9    0.08    0.14 
  -5   9   9    0.16    0.16 
  -5  -9   9    0.04    0.15 
   5  -9  -9   -0.09    0.10 
  -5   9  -9   -0.04    0.12 
   5   9   9    0.04    0.15 
  -5   9  -9    0.16    0.16 
  -6   9   9    0.28    0.17 
  -6  -9  -9   -0.03    0.17 
   6  -9   9    0.39    0.18 
   6   9  -9    0.44    0.19 
  -6  -9   9    0.34    0.22 
   6   9   9    0.27    0.17 
   6  -9  -9    0.09    0.16 
  -6   9  -9    0.48    0.20 
   7  -9   9    0.14    0.17 
  -7   9   9    0.30    0.19 
   7   9  -9    1.12    0.29 
   7  -9  -9    0.57    0.24 
   7   9   9    0.70    0.23 
  -7   9  -9    0.46    0.28 
   0  10   9    0.36    0.14 
   0  10  -9    0.27    0.16 
   0  10   9    0.39    0.15 
   0 -10  -9    0.65    0.15 
   0 -10   9    0.75    0.18 
  -1  10   9    0.77    0.17 
   1  10  -9    0.93    0.20 
  -1 -10  -9    0.61    0.15 
  -1 -10  -9    0.56    0.16 
   1  10  -9    0.93    0.16 
   1 -10   9    0.53    0.18 
  -1  10   9    0.91    0.19 
  -1  10  -9    0.88    0.20 
   1 -10  -9    0.73    0.16 
   1  10   9    0.59    0.17 
  -1 -10   9    1.03    0.21 
   2  10  -9    0.07    0.14 
  -2  10   9    0.17    0.12 
   2  10  -9    0.39    0.14 
  -2  10   9    0.14    0.14 
  -2 -10  -9    0.50    0.15 
   2 -10   9    0.57    0.18 
  -2 -10  -9    0.43    0.17 
  -2  10  -9    0.57    0.18 
   2  10   9    0.26    0.15 
   2 -10  -9    0.40    0.14 
  -2 -10   9    0.26    0.14 
  -3 -10  -9    0.95    0.18 
   3  10  -9    1.02    0.19 
  -3 -10  -9    1.24    0.23 
  -3  10   9    1.39    0.22 
   3 -10   9    1.36    0.23 
   3  10  -9    0.73    0.18 
  -3  10  -9    0.95    0.21 
   3  10   9    1.32    0.24 
  -3 -10   9    0.82    0.20 
   3 -10  -9    1.01    0.21 
  -4  10   9   -0.04    0.13 
   4  10  -9    0.02    0.12 
  -4 -10  -9   -0.13    0.13 
  -4  10   9   -0.09    0.11 
  -4 -10  -9    0.10    0.13 
   4 -10   9    0.05    0.15 
   4 -10  -9    0.11    0.14 
  -4  10  -9    0.18    0.16 
   4  10   9   -0.04    0.13 
  -4 -10   9    0.00    0.15 
  -5 -10  -9    1.43    0.26 
  -5  10   9    2.08    0.29 
   5 -10   9    1.22    0.25 
   5  10  -9    1.28    0.24 
   5 -10   9    1.12    0.23 
  -5 -10  -9    1.41    0.25 
   5  10   9    1.37    0.26 
  -5  10  -9    1.13    0.26 
  -5  10  -9    1.10    0.23 
  -5 -10   9    1.93    0.33 
   5 -10  -9    1.48    0.24 
   6  10  -9    4.76    0.45 
   6 -10   9    4.50    0.43 
  -6  10   9    5.51    0.45 
  -6 -10   9    5.03    0.50 
   6  10   9    5.37    0.43 
   6 -10  -9    5.45    0.42 
  -6  10  -9    5.37    0.45 
   0  11   9   -0.13    0.09 
   0 -11   9   -0.22    0.12 
   0  11  -9    0.00    0.12 
   0 -11  -9   -0.20    0.08 
   0  11   9    0.06    0.14 
  -1  11   9    3.30    0.34 
  -1 -11  -9    2.71    0.33 
  -1  11   9    2.61    0.28 
   1  11  -9    2.12    0.28 
   1 -11   9    2.86    0.34 
  -1 -11  -9    2.53    0.29 
  -1  11  -9    2.64    0.32 
  -1 -11   9    2.29    0.31 
   1  11   9    2.73    0.30 
   1 -11  -9    2.29    0.27 
  -2 -11  -9    0.20    0.16 
   2  11  -9    0.08    0.13 
  -2  11   9    0.10    0.14 
   2 -11   9   -0.03    0.12 
   2  11  -9    0.06    0.11 
  -2 -11  -9    0.05    0.11 
  -2 -11   9    0.13    0.14 
  -2  11  -9    0.23    0.16 
   2 -11  -9    0.02    0.12 
   2  11   9    0.09    0.13 
   3  11  -9    0.39    0.15 
   3 -11   9    0.55    0.19 
  -3 -11  -9    0.67    0.20 
   3  11  -9    0.05    0.12 
  -3  11   9    0.45    0.16 
  -3 -11  -9    0.54    0.17 
  -3  11  -9    0.72    0.22 
   3  11   9    0.27    0.17 
   3 -11  -9    0.59    0.18 
  -3 -11   9    0.29    0.15 
  -4 -11  -9    1.96    0.30 
   4  11  -9    2.28    0.30 
   4 -11   9    1.68    0.29 
  -4  11  -9    2.38    0.33 
   4 -11  -9    2.57    0.34 
  -4 -11   9    2.09    0.32 
   4  11   9    2.10    0.32 
  -5  11   9    3.22    0.38 
   5  11  -9    3.39    0.37 
  -5 -11  -9    3.20    0.36 
   5 -11   9    2.66    0.37 
  -5  11  -9    3.44    0.40 
  -5 -11   9    2.10    0.36 
   5 -11  -9    2.59    0.34 
   5  11   9    2.41    0.34 
   0  12  -9    2.24    0.31 
   0 -12  -9    1.72    0.27 
   0 -12  -9    1.85    0.26 
   0  12   9    2.04    0.28 
   0  12   9    1.43    0.25 
   0 -12   9    1.94    0.30 
   1 -12   9    7.32    0.47 
  -1  12   9    7.17    0.44 
  -1 -12  -9    8.54    0.50 
   1  12  -9    7.81    0.48 
  -1  12   9    7.09    0.39 
  -1 -12  -9    7.47    0.43 
  -1 -12   9    8.63    0.50 
   1 -12  -9    7.63    0.43 
   1  12   9    7.48    0.44 
  -1  12  -9    7.96    0.48 
   2  12  -9    0.01    0.15 
  -2 -12  -9    0.10    0.16 
  -2  12   9   -0.09    0.14 
   2 -12   9   -0.20    0.14 
   2 -12  -9   -0.05    0.13 
   2  12   9   -0.01    0.13 
  -2 -12   9   -0.09    0.14 
  -2  12  -9   -0.05    0.15 
   3  12  -9    1.43    0.24 
  -3  12   9    1.58    0.27 
   3  12  -9    1.76    0.27 
  -3 -12  -9    1.12    0.25 
   3 -12   9    1.29    0.26 
  -3 -12   9    1.00    0.24 
   3 -12  -9    1.09    0.23 
  -3  12  -9    1.18    0.26 
   3  12   9    1.10    0.23 
   4  12  -9    0.07    0.15 
   4 -12   9    0.28    0.20 
  -4 -12  -9   -0.10    0.13 
  -4 -12   9   -0.12    0.17 
  -4  12  -9    0.16    0.17 
   4  12   9    0.00    0.14 
   4 -12  -9   -0.18    0.14 
   5  12  -9   -0.23    0.13 
  -5 -12  -9   -0.15    0.15 
   5 -12  -9    0.13    0.19 
  -5  12  -9    0.38    0.21 
   0  13  -9   -0.09    0.16 
   0  13   9    0.07    0.16 
   0 -13   9    0.21    0.17 
   0 -13  -9   -0.10    0.14 
   0  13   9    0.08    0.14 
  -1 -13  -9    4.34    0.44 
   1 -13   9    3.54    0.41 
  -1  13   9    4.09    0.42 
   1  13  -9    4.22    0.43 
  -1  13  -9    3.11    0.37 
   1  13   9    3.62    0.38 
  -1 -13   9    3.74    0.42 
  -2 -13  -9    0.16    0.20 
   2  13  -9    0.41    0.19 
  -2  13   9    0.11    0.15 
   2 -13   9    0.43    0.19 
  -2 -13   9    0.22    0.18 
   2  13   9    0.16    0.18 
  -2  13  -9    0.50    0.20 
   3  13  -9    0.72    0.22 
  -3 -13  -9    0.99    0.25 
   3  13  -9    1.17    0.26 
  -3  13   9    1.10    0.25 
   3 -13   9    0.83    0.26 
  -3  13  -9    1.33    0.29 
   3 -13  -9    1.61    0.32 
   3  13   9    0.82    0.25 
  -3 -13   9    0.72    0.24 
   0 -14  -9    4.36    0.45 
   0 -14   9    4.01    0.44 
   0  14  -9    5.33    0.51 
   1 -14   9    1.69    0.33 
  -1 -14  -9    1.57    0.32 
  -1  14   9    1.29    0.28 
   1  14  -9    1.47    0.28 
  -1 -14   9    1.54    0.32 
   1  14   9    1.80    0.31 
  -1  14  -9    1.17    0.29 
   2  14  -9   -0.07    0.16 
  -2  14   9    0.19    0.20 
   0   0  10  298.31    4.23 
   0   0  10  300.52    4.24 
   0   0 -10  301.89    4.26 
   0   0  10  307.35    4.14 
   1   0 -10   77.37    1.21 
   1   0  10   78.04    1.16 
  -1   0  10   76.77    1.23 
  -1   0  10   76.30    1.18 
   1   0 -10   76.92    1.18 
  -1   0 -10   78.78    1.16 
   1   0  10   77.12    1.23 
  -2   0  10    0.07    0.06 
   2   0 -10    0.06    0.04 
   2   0 -10    0.02    0.06 
  -2   0  10    0.00    0.05 
   2   0  10    0.04    0.04 
  -2   0 -10   -0.06    0.05 
   2   0  10    0.09    0.06 
  -2   0 -10   -0.04    0.06 
   3   0  10   16.41    0.36 
  -3   0  10   16.62    0.45 
  -3   0 -10   16.96    0.45 
  -3   0 -10   16.44    0.42 
   3   0 -10   16.49    0.44 
   3   0  10   15.82    0.44 
  -3   0  10   15.60    0.43 
  -4   0 -10    5.43    0.27 
   4   0  10    5.00    0.20 
   4   0 -10    5.17    0.26 
  -4   0  10    4.79    0.26 
  -4   0 -10    4.79    0.24 
  -4   0  10    4.61    0.25 
   4   0  10    5.00    0.26 
   5   0 -10    7.96    0.36 
  -5   0 -10    8.01    0.34 
   5   0  10    8.28    0.29 
  -5   0 -10    7.54    0.35 
  -5   0  10    8.13    0.37 
   5   0  10    9.21    0.38 
  -5   0  10    8.30    0.38 
  -6   0  10    5.76    0.35 
   6   0  10    6.41    0.36 
   6   0 -10    6.04    0.35 
  -6   0 -10    5.98    0.35 
  -6   0  10    6.21    0.37 
  -6   0 -10    6.34    0.31 
   7   0  10   21.79    0.71 
  -7   0 -10   21.72    0.75 
   7   0 -10   23.26    0.73 
   7   0 -10   21.93    0.70 
  -7   0  10   21.09    0.75 
   8   0 -10    1.83    0.28 
  -8   0  10    2.15    0.32 
  -8   0 -10    1.69    0.30 
   8   0 -10    1.78    0.26 
   8   0  10    1.79    0.27 
   9   0 -10    1.18    0.26 
  -9   0 -10    0.60    0.27 
  -9   0  10    1.08    0.27 
   9   0  10    1.00    0.23 
   0  -1  10   -0.03    0.03 
   0   1 -10    0.02    0.05 
   0   1  10   -0.03    0.05 
   0   1 -10   -0.03    0.04 
   0  -1  10    0.01    0.05 
   0  -1 -10    0.02    0.05 
   0   1  10    0.03    0.05 
   1   1 -10    4.14    0.16 
   1   1 -10    4.34    0.18 
  -1   1  10    4.33    0.13 
  -1  -1 -10    4.29    0.11 
   1  -1  10    4.09    0.13 
  -1  -1 -10    4.32    0.19 
  -1   1  10    4.13    0.18 
   1  -1  10    4.49    0.18 
   1   1  10    4.31    0.17 
   1  -1 -10    4.27    0.18 
  -1  -1  10    4.38    0.18 
  -1  -1  10    4.43    0.16 
   1  -1 -10    4.03    0.15 
   1   1  10    4.02    0.17 
  -1   1 -10    4.33    0.15 
  -1   1 -10    4.43    0.19 
   2   1 -10   44.26    0.81 
  -2  -1 -10   43.61    0.76 
  -2  -1 -10   44.57    0.83 
   2  -1  10   44.61    0.69 
  -2   1  10   45.94    0.84 
  -2   1  10   45.14    0.79 
   2   1 -10   45.08    0.71 
   2  -1  10   45.95    0.84 
  -2   1 -10   44.87    0.80 
   2  -1 -10   45.26    0.82 
  -2   1 -10   45.21    0.84 
   2  -1 -10   45.48    0.72 
   2   1  10   44.21    0.77 
  -2  -1  10   44.71    0.82 
   2   1  10   44.54    0.81 
  -2  -1  10   45.68    0.82 
  -3  -1 -10    7.71    0.27 
   3   1 -10    7.81    0.16 
   3  -1  10    7.76    0.30 
  -3   1  10    8.10    0.29 
  -3   1  10    8.44    0.32 
   3   1 -10    7.91    0.29 
   3  -1  10    7.64    0.21 
  -3  -1 -10    8.08    0.29 
  -3   1 -10    7.59    0.28 
   3   1  10    7.79    0.26 
   3  -1 -10    7.65    0.29 
  -3  -1  10    7.89    0.29 
  -3   1 -10    7.99    0.29 
   3   1  10    7.33    0.28 
   3  -1 -10    7.67    0.16 
  -3  -1  10    7.77    0.30 
  -4  -1 -10    0.45    0.11 
  -4  -1 -10    0.40    0.10 
  -4   1  10    0.49    0.12 
  -4   1  10    0.51    0.13 
   4  -1  10    0.46    0.11 
   4   1 -10    0.51    0.12 
   4  -1  10    0.54    0.08 
   4  -1 -10    0.53    0.12 
   4   1  10    0.45    0.10 
   4   1  10    0.47    0.11 
  -4  -1  10    0.47    0.11 
  -4   1 -10    0.55    0.12 
  -4  -1  10    0.63    0.12 
  -4   1 -10    0.44    0.11 
  -5  -1 -10    1.36    0.17 
  -5   1  10    2.07    0.23 
   5  -1  10    1.94    0.22 
  -5   1  10    1.42    0.20 
   5   1 -10    1.56    0.19 
  -5  -1 -10    2.06    0.22 
  -5   1 -10    1.52    0.18 
  -5  -1  10    1.28    0.18 
  -5  -1  10    1.54    0.20 
   5  -1 -10    1.74    0.20 
   5   1  10    1.76    0.18 
  -5   1 -10    1.70    0.20 
   5   1  10    1.78    0.20 
   6  -1  10    0.40    0.14 
  -6   1  10    0.25    0.14 
  -6   1  10    0.54    0.18 
   6   1 -10    0.37    0.15 
  -6  -1 -10    0.38    0.12 
  -6  -1 -10    0.39    0.14 
  -6  -1  10    0.38    0.14 
  -6   1 -10    0.30    0.15 
   6  -1 -10    0.30    0.12 
  -6  -1  10    0.56    0.17 
   6   1  10    0.35    0.11 
  -6   1 -10    0.45    0.13 
   6   1  10    0.44    0.14 
  -7  -1 -10    0.13    0.14 
   7   1 -10    0.39    0.15 
  -7   1  10    0.36    0.17 
   7   1 -10    0.33    0.15 
   7  -1  10    0.52    0.17 
  -7   1 -10    0.46    0.17 
  -7  -1  10    0.51    0.19 
   7   1  10    0.41    0.15 
   7  -1 -10    0.32    0.14 
   7  -1 -10    0.59    0.17 
   8   1 -10    2.91    0.33 
  -8   1  10    2.04    0.31 
   8   1 -10    2.62    0.33 
  -8  -1 -10    2.23    0.33 
   8  -1  10    2.93    0.34 
  -8  -1  10    2.77    0.37 
   8   1  10    2.86    0.32 
   8  -1 -10    2.26    0.29 
  -8   1 -10    2.60    0.34 
   8  -1 -10    3.01    0.36 
  -9   1  10    5.37    0.53 
   9   1 -10    5.50    0.42 
   9  -1  10    5.56    0.43 
   9   1 -10    5.37    0.43 
  -9  -1 -10    5.52    0.46 
  -9   1 -10    5.07    0.51 
   9  -1 -10    6.04    0.54 
   9   1  10    6.02    0.44 
  -9  -1  10    5.10    0.52 
   0   2 -10    4.79    0.16 
   0  -2  10    4.99    0.18 
   0  -2 -10    5.13    0.10 
   0   2  10    5.04    0.19 
   0  -2 -10    4.79    0.19 
   0   2 -10    4.57    0.19 
   0   2  10    4.77    0.20 
   0  -2  10    4.75    0.18 
  -1   2  10   23.90    0.44 
  -1  -2 -10   24.95    0.53 
  -1  -2 -10   24.61    0.41 
   1   2 -10   24.15    0.49 
   1   2 -10   24.15    0.48 
   1  -2  10   24.50    0.51 
  -1   2  10   24.85    0.52 
  -1   2  10   24.07    0.51 
   1  -2 -10   24.36    0.48 
  -1   2 -10   24.12    0.41 
  -1   2 -10   23.67    0.52 
   1   2  10   24.88    0.49 
   1   2  10   24.64    0.50 
  -1   2 -10   24.24    0.49 
  -1  -2  10   24.13    0.49 
  -1  -2  10   24.43    0.50 
   2   2 -10    8.32    0.28 
  -2   2  10    8.49    0.29 
  -2  -2 -10    8.27    0.29 
  -2   2  10    8.59    0.26 
  -2  -2 -10    8.94    0.24 
   2  -2  10    8.74    0.17 
   2   2 -10    8.54    0.23 
   2  -2  10    8.70    0.29 
   2  -2 -10    8.40    0.29 
  -2   2 -10    8.55    0.30 
   2   2  10    8.53    0.27 
  -2   2 -10    8.17    0.27 
  -2  -2  10    8.78    0.29 
   2   2  10    8.51    0.26 
  -2  -2  10    8.50    0.27 
   2  -2 -10    8.48    0.22 
   3  -2  10   15.43    0.28 
   3   2 -10   15.78    0.44 
  -3   2  10   16.04    0.43 
   3   2 -10   15.93    0.31 
   3  -2  10   15.35    0.44 
  -3  -2 -10   14.96    0.43 
  -3  -2 -10   16.24    0.41 
  -3   2  10   15.76    0.46 
   3   2  10   15.49    0.41 
   3  -2 -10   15.63    0.43 
  -3   2 -10   15.80    0.44 
  -3  -2  10   15.98    0.46 
   3  -2 -10   15.85    0.31 
   3   2  10   16.18    0.41 
  -3  -2  10   16.18    0.42 
  -3   2 -10   15.88    0.44 
  -4   2  10    0.54    0.13 
  -4   2  10    0.77    0.14 
  -4  -2 -10    0.67    0.13 
  -4  -2 -10    0.91    0.14 
   4   2 -10    0.72    0.14 
   4  -2  10    0.65    0.13 
   4   2  10    0.67    0.12 
   4   2  10    0.73    0.12 
  -4  -2  10    0.56    0.13 
   4  -2 -10    0.59    0.13 
  -4  -2  10    0.68    0.12 
  -4   2 -10    0.85    0.14 
  -4   2 -10    0.74    0.14 
   5   2 -10    1.54    0.20 
  -5   2  10    1.14    0.18 
  -5   2  10    1.39    0.20 
  -5  -2 -10    1.40    0.19 
  -5  -2 -10    1.56    0.18 
   5  -2  10    1.48    0.20 
   5   2  10    1.41    0.18 
  -5   2 -10    1.21    0.18 
   5  -2 -10    1.25    0.17 
  -5  -2  10    1.58    0.19 
  -5  -2  10    1.59    0.21 
  -5   2 -10    1.38    0.17 
   5   2  10    1.34    0.16 
  -6   2  10    0.07    0.12 
  -6  -2 -10    0.11    0.10 
   6  -2  10    0.02    0.12 
   6   2 -10   -0.04    0.10 
  -6   2  10    0.12    0.13 
  -6  -2 -10    0.16    0.13 
   6   2  10   -0.03    0.08 
   6   2  10    0.09    0.10 
   6  -2 -10    0.06    0.10 
  -6   2 -10   -0.03    0.09 
   6  -2 -10    0.17    0.12 
  -6  -2  10   -0.02    0.11 
  -6  -2  10    0.29    0.13 
  -6   2 -10    0.00    0.11 
  -7   2  10    0.30    0.17 
   7   2 -10   -0.09    0.11 
  -7  -2 -10   -0.03    0.14 
   7   2 -10    0.08    0.13 
   7  -2  10    0.49    0.17 
  -7  -2  10   -0.05    0.12 
   7  -2 -10   -0.11    0.11 
   7   2  10    0.23    0.13 
   7  -2 -10    0.34    0.15 
  -7   2 -10   -0.11    0.15 
  -8  -2 -10    2.87    0.36 
  -8   2  10    2.85    0.36 
   8   2 -10    2.63    0.33 
   8  -2  10    2.91    0.36 
   8   2 -10    2.56    0.30 
  -8  -2  10    3.17    0.40 
   8  -2 -10    2.75    0.34 
  -8   2 -10    3.16    0.39 
   8   2  10    3.46    0.36 
  -9  -2 -10    0.93    0.26 
   9  -2  10    0.76    0.24 
  -9   2  10    0.85    0.26 
   9   2 -10    1.28    0.25 
   9  -2 -10    0.60    0.23 
  -9   2 -10    0.64    0.25 
   0  -3  10   -0.02    0.05 
   0   3  10   -0.06    0.06 
   0   3  10   -0.04    0.04 
   0  -3 -10   -0.04    0.06 
   0   3 -10    0.04    0.04 
   0  -3 -10   -0.03    0.03 
   0   3 -10   -0.04    0.05 
   0  -3  10    0.05    0.05 
   1   3 -10    2.15    0.14 
  -1  -3 -10    2.06    0.10 
  -1   3  10    2.37    0.15 
   1  -3  10    2.15    0.14 
   1  -3  10    2.07    0.14 
   1   3 -10    2.14    0.14 
  -1   3  10    2.01    0.11 
  -1  -3 -10    1.91    0.15 
  -1   3  10    2.32    0.15 
  -1  -3  10    2.40    0.15 
  -1   3 -10    2.49    0.16 
  -1   3 -10    2.14    0.09 
   1   3  10    2.35    0.13 
   1  -3 -10    2.14    0.14 
   1   3  10    2.52    0.16 
  -1  -3  10    2.03    0.13 
  -2   3  10    4.64    0.22 
   2   3 -10    4.75    0.22 
   2   3 -10    4.43    0.18 
  -2  -3 -10    4.04    0.22 
  -2   3  10    3.93    0.18 
  -2  -3 -10    4.66    0.18 
   2  -3  10    4.59    0.22 
   2   3  10    4.22    0.21 
  -2   3 -10    4.47    0.22 
  -2  -3  10    4.52    0.25 
   2   3  10    4.16    0.18 
   2  -3 -10    4.67    0.21 
   2  -3 -10    4.62    0.18 
  -2  -3  10    4.85    0.19 
  -2   3 -10    4.35    0.23 
  -3   3  10    0.18    0.09 
  -3  -3 -10    0.13    0.07 
   3   3 -10    0.12    0.05 
  -3   3  10    0.06    0.07 
   3   3 -10    0.18    0.09 
   3  -3  10    0.14    0.09 
  -3  -3 -10    0.19    0.08 
   3  -3 -10    0.15    0.08 
  -3  -3  10    0.06    0.07 
   3   3  10    0.24    0.07 
  -3  -3  10    0.17    0.08 
   3  -3 -10    0.14    0.05 
  -3   3 -10    0.19    0.08 
   3   3  10    0.17    0.08 
  -3   3 -10    0.08    0.08 
  -4   3  10    0.28    0.11 
  -4  -3 -10    0.38    0.10 
  -4  -3 -10    0.18    0.10 
   4  -3  10    0.22    0.10 
  -4   3  10    0.30    0.10 
   4   3 -10    0.36    0.11 
  -4  -3  10    0.29    0.09 
  -4  -3  10    0.46    0.12 
   4   3  10    0.41    0.10 
   4   3  10    0.30    0.10 
  -4   3 -10    0.21    0.10 
  -4   3 -10    0.20    0.10 
   4  -3 -10    0.36    0.11 
  -5   3  10    1.65    0.22 
  -5   3  10    1.27    0.19 
   5   3 -10    1.50    0.20 
  -5  -3 -10    1.66    0.20 
  -5  -3 -10    1.33    0.18 
   5  -3  10    1.30    0.19 
  -5   3 -10    1.86    0.20 
  -5  -3  10    1.23    0.17 
   5   3  10    1.48    0.18 
   5  -3 -10    1.55    0.19 
   5   3  10    1.57    0.18 
  -5   3 -10    1.34    0.20 
  -5  -3  10    1.04    0.18 
  -6   3  10    9.63    0.47 
  -6  -3 -10   10.60    0.43 
  -6   3  10    9.11    0.45 
   6   3 -10   10.11    0.41 
   6  -3  10   10.44    0.47 
   6   3 -10   10.71    0.47 
  -6  -3 -10   10.33    0.46 
   6   3  10   10.27    0.42 
  -6   3 -10    9.57    0.46 
   6  -3 -10    9.73    0.46 
   6  -3 -10    9.73    0.41 
  -6  -3  10   10.05    0.43 
  -6   3 -10    9.47    0.41 
   6   3  10    9.58    0.41 
  -6  -3  10   10.85    0.50 
   7  -3  10   10.36    0.52 
  -7  -3 -10   10.50    0.51 
  -7   3  10   10.53    0.54 
   7   3 -10    9.73    0.48 
   7   3 -10    9.78    0.46 
   7  -3 -10   10.50    0.46 
  -7   3 -10    9.73    0.51 
   7   3  10   10.29    0.46 
  -7  -3  10    9.54    0.51 
   7  -3 -10   10.58    0.52 
   7   3  10   10.56    0.46 
   8   3 -10    5.07    0.41 
  -8  -3 -10    5.39    0.43 
   8  -3  10    4.69    0.39 
  -8   3  10    5.42    0.44 
  -8   3 -10    6.65    0.46 
  -8  -3  10    5.68    0.44 
   8  -3 -10    5.24    0.41 
   0   4 -10   20.71    0.42 
   0  -4 -10   21.55    0.51 
   0  -4 -10   20.86    0.42 
   0  -4  10   20.92    0.45 
   0   4 -10   21.49    0.51 
   0   4  10   21.00    0.50 
   0   4  10   21.94    0.46 
   0  -4  10   20.96    0.51 
   1  -4  10    7.12    0.25 
  -1   4  10    7.28    0.25 
  -1   4  10    7.60    0.27 
  -1  -4 -10    7.02    0.28 
  -1   4  10    6.74    0.22 
   1   4 -10    7.21    0.25 
   1   4 -10    7.05    0.26 
  -1  -4 -10    7.39    0.22 
   1  -4  10    7.13    0.27 
  -1   4 -10    7.72    0.29 
   1   4  10    7.17    0.22 
  -1   4 -10    7.16    0.17 
   1  -4 -10    7.38    0.26 
  -1  -4  10    7.00    0.28 
  -1  -4  10    6.90    0.22 
   1   4  10    6.99    0.27 
  -2   4  10   16.53    0.44 
   2  -4  10   16.55    0.45 
  -2  -4 -10   15.88    0.39 
   2   4 -10   16.10    0.41 
   2   4 -10   17.17    0.45 
  -2  -4 -10   16.70    0.47 
  -2   4  10   17.00    0.45 
  -2   4  10   16.35    0.42 
   2   4  10   16.95    0.38 
  -2  -4  10   16.49    0.39 
  -2   4 -10   16.63    0.47 
  -2  -4  10   17.35    0.47 
   2  -4 -10   17.12    0.41 
  -2   4 -10   15.81    0.46 
   2   4  10   16.53    0.45 
  -3  -4 -10   -0.01    0.06 
  -3  -4 -10    0.01    0.07 
   3   4 -10    0.09    0.06 
  -3   4  10    0.11    0.08 
   3  -4  10    0.09    0.08 
  -3   4  10    0.02    0.08 
   3   4 -10   -0.05    0.07 
  -3  -4  10    0.02    0.07 
  -3   4 -10    0.12    0.08 
  -3  -4  10    0.02    0.06 
   3   4  10    0.10    0.06 
   3  -4 -10    0.12    0.06 
  -3   4 -10    0.04    0.09 
   3  -4 -10    0.03    0.07 
   3   4  10   -0.12    0.06 
  -4   4  10    4.18    0.26 
   4   4 -10    4.62    0.27 
  -4   4  10    4.72    0.29 
  -4  -4 -10    4.57    0.25 
   4  -4  10    4.12    0.26 
  -4  -4 -10    4.84    0.27 
  -4  -4  10    4.66    0.29 
   4  -4 -10    4.38    0.25 
  -4  -4  10    4.55    0.23 
   4   4  10    4.63    0.22 
   4   4  10    4.47    0.26 
  -4   4 -10    4.89    0.29 
  -4   4 -10    4.82    0.27 
  -5   4  10    3.14    0.26 
  -5   4  10    3.18    0.30 
   5  -4  10    3.02    0.25 
  -5  -4 -10    2.72    0.23 
  -5  -4 -10    2.82    0.27 
   5   4 -10    3.29    0.26 
  -5   4 -10    3.48    0.28 
  -5  -4  10    3.17    0.31 
  -5   4 -10    3.10    0.24 
   5   4  10    2.84    0.21 
   5   4  10    3.09    0.27 
  -5  -4  10    2.95    0.22 
   5  -4 -10    2.92    0.22 
  -6  -4 -10    7.13    0.37 
   6  -4  10    6.86    0.40 
  -6   4  10    7.48    0.42 
   6   4 -10    7.41    0.40 
  -6  -4 -10    7.40    0.40 
   6   4  10    6.89    0.36 
   6  -4 -10    7.87    0.37 
   6  -4 -10    6.18    0.38 
  -6  -4  10    7.99    0.45 
  -6   4 -10    6.85    0.40 
  -6   4 -10    7.20    0.36 
  -7   4  10    0.03    0.13 
   7  -4  10    0.19    0.15 
   7   4 -10   -0.17    0.12 
  -7  -4 -10   -0.13    0.13 
   7   4  10    0.12    0.14 
  -7   4 -10   -0.20    0.15 
   7  -4 -10    0.03    0.14 
  -7  -4  10    0.19    0.16 
   8   4 -10    0.40    0.21 
   8  -4  10    0.36    0.19 
  -8  -4 -10    0.42    0.20 
  -8   4  10    0.15    0.17 
   8  -4 -10    0.33    0.18 
  -8  -4  10    0.01    0.15 
  -8   4 -10    0.44    0.23 
   0  -5 -10   -0.01    0.04 
   0  -5  10    0.12    0.07 
   0  -5  10   -0.04    0.05 
   0   5 -10    0.02    0.05 
   0   5  10    0.01    0.05 
   0  -5 -10    0.03    0.07 
   0   5 -10   -0.02    0.07 
   0   5  10    0.01    0.07 
  -1  -5 -10    8.43    0.26 
  -1   5  10    8.44    0.28 
   1  -5  10    8.84    0.33 
   1   5 -10    8.75    0.32 
   1   5 -10    8.79    0.29 
  -1  -5 -10    8.87    0.33 
   1  -5  10    8.67    0.29 
  -1   5  10    8.28    0.31 
   1  -5 -10    8.15    0.30 
   1   5  10    8.52    0.25 
   1  -5 -10    7.86    0.26 
  -1  -5  10    8.67    0.33 
  -1   5 -10    8.89    0.34 
  -1  -5  10    8.55    0.25 
   1   5  10    8.79    0.32 
  -1   5 -10    8.67    0.21 
  -2   5  10    2.27    0.17 
   2   5 -10    2.17    0.17 
   2   5 -10    2.38    0.17 
  -2   5  10    2.34    0.17 
  -2   5  10    2.27    0.18 
   2  -5  10    2.29    0.17 
  -2   5  10    2.16    0.16 
  -2  -5 -10    2.42    0.19 
  -2  -5 -10    2.42    0.16 
  -2  -5  10    2.37    0.14 
  -2  -5  10    2.55    0.20 
  -2   5 -10    2.49    0.20 
  -2   5 -10    2.96    0.21 
   2   5  10    2.30    0.18 
   2   5  10    2.25    0.13 
  -3  -5 -10    0.09    0.08 
   3   5 -10    0.06    0.06 
  -3   5  10   -0.05    0.06 
   3   5 -10    0.09    0.09 
  -3  -5 -10    0.26    0.10 
   3  -5  10    0.10    0.08 
  -3   5  10    0.03    0.07 
  -3   5  10    0.27    0.09 
  -3  -5  10    0.05    0.06 
   3   5  10    0.06    0.06 
  -3  -5  10    0.04    0.09 
   3  -5 -10    0.20    0.08 
  -3   5 -10    0.17    0.10 
   3   5  10    0.15    0.10 
  -3   5 -10    0.33    0.12 
  -4   5  10    0.91    0.17 
   4  -5  10    0.82    0.15 
  -4   5  10    0.94    0.17 
  -4  -5 -10    0.84    0.15 
   4   5 -10    0.82    0.16 
  -4  -5 -10    0.95    0.17 
  -4   5 -10    0.79    0.17 
  -4  -5  10    1.09    0.13 
   4  -5 -10    0.73    0.14 
  -4  -5  10    0.90    0.17 
  -4   5 -10    0.70    0.14 
   4   5  10    1.33    0.19 
  -5  -5 -10    4.24    0.28 
  -5  -5 -10    3.77    0.28 
   5  -5  10    4.25    0.31 
  -5   5  10    4.17    0.30 
   5   5 -10    3.69    0.29 
  -5   5  10    3.84    0.30 
  -5   5 -10    4.16    0.28 
   5  -5 -10    4.02    0.26 
  -5   5 -10    4.43    0.32 
   5   5  10    3.35    0.28 
  -5  -5  10    3.88    0.32 
  -6  -5 -10    0.08    0.12 
  -6   5  10   -0.13    0.11 
   6  -5  10    0.19    0.15 
   6   5 -10    0.08    0.13 
  -6  -5 -10   -0.09    0.11 
   6  -5 -10   -0.16    0.09 
  -6   5 -10    0.06    0.13 
   6   5  10    0.01    0.12 
  -6  -5  10    0.03    0.14 
  -6   5 -10    0.03    0.11 
  -7  -5 -10    0.29    0.17 
  -7   5  10    0.30    0.17 
   7   5 -10    0.23    0.16 
   7  -5  10    0.15    0.15 
  -7  -5  10    0.58    0.22 
   7  -5 -10    0.33    0.16 
  -7   5 -10    0.24    0.19 
   7   5  10    0.08    0.15 
  -8   5  10    0.37    0.21 
  -8  -5 -10    0.13    0.16 
   8   5 -10    0.18    0.20 
   8  -5  10    0.38    0.18 
   8  -5 -10    0.26    0.18 
   8   5  10    0.66    0.22 
  -8  -5  10    0.33    0.19 
  -8   5 -10    0.71    0.24 
   0   6  10   12.00    0.39 
   0   6 -10   12.10    0.33 
   0   6  10   11.40    0.32 
   0   6 -10   11.95    0.41 
   0  -6 -10   12.07    0.41 
   0  -6  10   12.11    0.42 
   0  -6 -10   12.23    0.35 
   0  -6  10   12.22    0.33 
  -1   6  10   32.13    0.73 
   1  -6  10   32.54    0.76 
   1   6 -10   32.15    0.73 
  -1  -6 -10   32.34    0.76 
  -1  -6 -10   32.27    0.67 
  -1   6  10   32.70    0.72 
  -1   6  10   32.35    0.67 
   1   6 -10   32.71    0.68 
   1  -6  10   31.17    0.66 
  -1  -6  10   32.39    0.61 
  -1   6 -10   32.05    0.57 
   1  -6 -10   31.53    0.73 
  -1  -6  10   33.04    0.77 
   1   6  10   32.55    0.60 
  -1   6 -10   32.65    0.76 
   1  -6 -10   32.40    0.68 
   1   6  10   32.29    0.74 
  -2   6  10    0.20    0.08 
  -2  -6 -10    0.26    0.11 
  -2  -6 -10    0.13    0.07 
   2  -6  10    0.32    0.11 
   2   6 -10    0.17    0.08 
   2  -6  10    0.23    0.08 
  -2   6  10    0.06    0.08 
   2   6 -10    0.03    0.07 
  -2   6  10    0.18    0.09 
  -2   6  10    0.14    0.08 
   2   6  10    0.28    0.06 
  -2   6 -10    0.21    0.11 
  -2  -6  10    0.24    0.10 
  -2  -6  10    0.21    0.06 
   2   6  10    0.11    0.09 
  -3   6  10    3.00    0.22 
  -3   6  10    3.12    0.20 
   3  -6  10    3.34    0.23 
  -3   6  10    3.77    0.25 
  -3  -6 -10    3.67    0.25 
   3   6 -10    3.08    0.23 
  -3  -6 -10    3.47    0.22 
   3   6 -10    3.25    0.21 
  -3   6 -10    3.43    0.26 
  -3   6 -10    3.73    0.27 
   3  -6 -10    3.24    0.22 
   3   6  10    3.52    0.26 
  -3  -6  10    3.21    0.25 
  -4   6  10   16.71    0.56 
  -4  -6 -10   17.14    0.54 
  -4   6  10   18.22    0.58 
   4   6 -10   17.24    0.57 
   4  -6  10   17.94    0.57 
  -4  -6 -10   17.45    0.56 
   4  -6 -10   17.74    0.52 
  -4   6 -10   16.41    0.56 
   4   6  10   17.49    0.57 
  -4  -6  10   17.93    0.61 
  -4   6 -10   17.53    0.60 
  -5  -6 -10    7.51    0.39 
   5  -6  10    7.75    0.40 
  -5   6  10    7.67    0.40 
   5   6 -10    7.59    0.40 
  -5  -6 -10    7.89    0.39 
  -5  -6  10    7.49    0.43 
   5   6  10    7.72    0.40 
   5  -6 -10    7.81    0.36 
  -5   6 -10    7.35    0.41 
   5  -6 -10    7.79    0.40 
  -5   6 -10    7.14    0.39 
  -6  -6 -10    1.36    0.22 
  -6   6  10    0.85    0.20 
   6   6 -10    1.19    0.23 
   6  -6  10    1.06    0.21 
   6  -6 -10    1.59    0.25 
  -6   6 -10    1.31    0.22 
  -6   6 -10    1.01    0.24 
  -6  -6  10    0.89    0.23 
   6   6  10    1.33    0.23 
   7  -6  10    0.63    0.21 
  -7  -6 -10    1.03    0.23 
  -7   6  10    0.83    0.22 
   7   6 -10    0.82    0.21 
   7  -6 -10    0.69    0.20 
  -7  -6  10    0.63    0.22 
  -7   6 -10    1.13    0.26 
   7   6  10    0.74    0.22 
  -8  -6 -10    0.92    0.24 
   8   6 -10    1.26    0.29 
  -8   6  10    0.65    0.23 
   8  -6  10    1.39    0.28 
  -8  -6  10    0.88    0.26 
   8  -6 -10    0.90    0.27 
   8   6  10    1.17    0.26 
  -8   6 -10    1.06    0.27 
   0  -7  10    0.06    0.09 
   0  -7 -10    0.07    0.08 
   0   7 -10    0.02    0.06 
   0   7  10    0.01    0.05 
   0   7  10   -0.07    0.07 
   0  -7 -10    0.03    0.07 
   0   7 -10   -0.02    0.08 
   0  -7  10   -0.02    0.05 
   1  -7  10   10.67    0.33 
  -1   7  10   10.96    0.40 
   1   7 -10   10.84    0.41 
  -1   7  10   11.54    0.35 
  -1   7  10   10.51    0.38 
  -1  -7 -10   10.67    0.41 
   1  -7  10   10.14    0.41 
  -1  -7 -10   10.38    0.35 
   1   7 -10   10.56    0.36 
  -1   7 -10   10.39    0.42 
   1   7  10    9.93    0.39 
   1  -7 -10   10.46    0.36 
  -1  -7  10   10.19    0.41 
   2  -7  10    0.50    0.15 
  -2  -7 -10    0.65    0.15 
  -2   7  10    0.65    0.14 
  -2   7  10    0.86    0.14 
  -2   7  10    0.55    0.12 
  -2  -7 -10    0.52    0.11 
   2  -7  10    0.68    0.12 
   2   7 -10    0.79    0.15 
  -2   7  10    0.62    0.13 
   2   7 -10    0.81    0.15 
  -2   7 -10    0.48    0.13 
  -2  -7  10    0.70    0.15 
   2   7  10    0.55    0.13 
   3  -7  10    8.30    0.35 
  -3   7  10    8.21    0.36 
  -3   7  10    7.85    0.34 
  -3   7  10    7.80    0.36 
  -3  -7 -10    8.07    0.35 
  -3  -7 -10    7.47    0.37 
  -3   7  10    8.11    0.34 
   3   7 -10    7.75    0.34 
   3   7 -10    8.09    0.37 
  -3   7 -10    7.97    0.41 
  -3   7 -10    8.74    0.41 
  -3  -7  10    8.56    0.42 
   3   7  10    7.72    0.38 
   4  -7  10    4.68    0.31 
  -4  -7 -10    4.74    0.32 
   4   7 -10    3.99    0.29 
  -4  -7 -10    5.05    0.31 
  -4   7  10    4.41    0.30 
  -4   7  10    4.30    0.30 
  -4   7 -10    4.52    0.30 
   4  -7 -10    4.54    0.27 
   4   7  10    4.13    0.30 
  -4   7 -10    4.63    0.34 
  -4  -7  10    4.11    0.32 
   5   7 -10    0.72    0.19 
  -5  -7 -10    0.89    0.19 
  -5  -7 -10    0.93    0.19 
  -5   7  10    0.97    0.20 
   5  -7  10    1.00    0.19 
  -5  -7  10    1.00    0.25 
  -5   7 -10    0.95    0.22 
   5  -7 -10    0.89    0.20 
   5   7  10    1.03    0.20 
  -5   7 -10    1.15    0.20 
  -6   7  10    0.51    0.18 
  -6  -7 -10   -0.01    0.13 
   6  -7  10    0.08    0.14 
   6   7 -10    0.26    0.16 
   6   7  10    0.16    0.16 
  -6   7 -10    0.17    0.17 
  -6   7 -10   -0.18    0.11 
  -6  -7  10    0.10    0.15 
   6  -7 -10   -0.06    0.12 
  -7  -7 -10    0.20    0.18 
   7  -7  10    0.11    0.15 
   7   7 -10    0.27    0.19 
  -7   7  10    0.14    0.18 
   7  -7 -10    0.11    0.17 
  -7  -7  10    0.08    0.18 
   7   7  10   -0.10    0.14 
  -7   7 -10    0.08    0.17 
   0   8  10   32.19    0.79 
   0  -8  10   32.60    0.84 
   0  -8 -10   34.32    0.77 
   0   8 -10   32.52    0.83 
   0  -8 -10   33.18    0.83 
   0   8 -10   33.39    0.70 
  -1  -8 -10    1.26    0.16 
   1  -8  10    1.23    0.14 
  -1   8  10    1.39    0.19 
  -1   8  10    1.63    0.16 
  -1   8  10    1.52    0.19 
   1  -8  10    1.30    0.19 
   1   8 -10    1.34    0.19 
   1   8 -10    1.49    0.17 
  -1  -8 -10    1.20    0.18 
   1   8  10    1.39    0.20 
  -1  -8  10    1.30    0.20 
  -1   8 -10    1.38    0.21 
   1  -8 -10    1.62    0.19 
  -2  -8 -10    0.05    0.11 
   2   8 -10    0.04    0.10 
  -2   8  10    0.07    0.10 
   2  -8  10    0.19    0.12 
  -2   8  10    0.03    0.09 
   2   8 -10    0.12    0.09 
  -2   8  10    0.11    0.09 
   2  -8  10    0.04    0.08 
  -2  -8 -10    0.17    0.09 
  -2   8 -10   -0.11    0.09 
   2  -8 -10   -0.06    0.08 
  -2  -8  10    0.09    0.11 
   2   8  10   -0.08    0.10 
  -3   8  10   15.27    0.52 
  -3   8  10   15.73    0.52 
  -3   8  10   15.06    0.53 
  -3   8  10   15.22    0.50 
   3   8 -10   15.35    0.53 
  -3  -8 -10   15.77    0.52 
   3  -8  10   15.71    0.58 
   3  -8  10   16.01    0.52 
   3   8 -10   15.17    0.51 
  -3  -8 -10   16.73    0.58 
  -3   8 -10   16.23    0.59 
  -3  -8  10   16.39    0.60 
   3   8  10   15.11    0.56 
   4   8 -10    1.15    0.21 
  -4  -8 -10    1.29    0.22 
  -4  -8 -10    1.46    0.22 
   4  -8  10    1.50    0.21 
  -4   8  10    1.43    0.22 
  -4   8 -10    1.12    0.21 
  -4   8 -10    0.77    0.18 
  -4  -8  10    1.52    0.25 
   4  -8 -10    1.40    0.19 
   4  -8 -10    1.81    0.23 
   4   8  10    1.41    0.24 
  -5  -8 -10    0.00    0.12 
   5   8 -10    0.08    0.14 
  -5   8  10   -0.18    0.11 
   5  -8  10    0.07    0.12 
  -5  -8 -10    0.17    0.13 
  -5  -8  10   -0.11    0.13 
  -5   8 -10    0.06    0.14 
  -5   8 -10    0.15    0.16 
   5   8  10   -0.05    0.13 
   5  -8 -10   -0.12    0.10 
  -6  -8 -10    0.68    0.20 
   6  -8  10    0.51    0.19 
   6   8 -10    0.86    0.22 
  -6   8  10    0.21    0.19 
   6  -8 -10    0.49    0.20 
  -6   8 -10    0.28    0.18 
   6   8  10    0.57    0.20 
  -6  -8  10    0.71    0.22 
  -6   8 -10    0.69    0.21 
   7  -8  10    0.76    0.23 
  -7   8  10    0.53    0.23 
   7   8 -10    0.47    0.22 
  -7   8 -10    0.53    0.23 
  -7  -8  10    0.76    0.25 
   7   8  10    0.49    0.20 
   7  -8 -10    0.63    0.22 
   0  -9 -10   -0.08    0.10 
   0   9 -10   -0.02    0.12 
   0   9  10    0.17    0.11 
   0  -9  10   -0.01    0.11 
   0   9  10    0.05    0.11 
   0  -9 -10   -0.04    0.08 
  -1   9  10    5.91    0.32 
   1   9 -10    5.58    0.34 
  -1   9  10    6.16    0.35 
  -1  -9 -10    5.42    0.35 
  -1  -9 -10    6.32    0.32 
   1  -9  10    6.58    0.37 
   1   9 -10    5.54    0.29 
   1   9  10    5.47    0.33 
  -1  -9  10    6.04    0.37 
  -1   9 -10    6.45    0.37 
   1  -9 -10    5.47    0.30 
  -2   9  10    0.10    0.10 
   2  -9  10    0.19    0.13 
  -2  -9 -10    0.15    0.13 
  -2   9  10    0.29    0.13 
  -2  -9 -10    0.25    0.12 
   2   9 -10    0.18    0.11 
   2   9 -10    0.16    0.12 
  -2   9 -10    0.17    0.14 
  -2  -9  10   -0.08    0.12 
   2  -9 -10    0.13    0.10 
   2   9  10    0.29    0.14 
   3  -9  10   18.84    0.58 
  -3   9  10   19.27    0.61 
   3  -9  10   18.47    0.66 
  -3  -9 -10   17.57    0.59 
  -3   9  10   17.97    0.57 
   3   9 -10   18.19    0.60 
   3   9 -10   19.03    0.62 
  -3  -9 -10   18.76    0.66 
   3   9  10   19.44    0.65 
   3  -9 -10   17.24    0.56 
  -3   9 -10   17.60    0.65 
   3  -9 -10   18.51    0.61 
  -3  -9  10   18.10    0.67 
   4   9 -10    1.08    0.21 
  -4  -9 -10    1.34    0.22 
  -4   9  10    1.23    0.21 
   4  -9  10    1.06    0.20 
   4  -9  10    1.56    0.25 
  -4  -9 -10    1.29    0.23 
   4   9  10    1.37    0.24 
   4  -9 -10    1.46    0.22 
  -4  -9  10    1.31    0.25 
  -4   9 -10    1.28    0.23 
  -5   9  10    2.02    0.28 
   5  -9  10    2.20    0.28 
  -5  -9 -10    2.32    0.29 
   5   9 -10    2.20    0.29 
  -5  -9 -10    2.40    0.30 
  -5  -9  10    2.73    0.34 
   5  -9 -10    2.41    0.28 
  -5   9 -10    3.01    0.36 
   5   9  10    2.66    0.33 
  -5   9 -10    2.41    0.30 
   6  -9  10    0.29    0.17 
   6   9 -10   -0.02    0.15 
  -6   9  10   -0.13    0.13 
   6   9  10    0.22    0.18 
  -6   9 -10   -0.04    0.16 
  -6  -9  10   -0.17    0.16 
   6  -9 -10    0.02    0.16 
   7  -9  10    1.46    0.29 
  -7   9  10    1.19    0.26 
   7   9  10    1.13    0.26 
   7  -9 -10    0.95    0.25 
   0 -10 -10    1.29    0.19 
   0  10  10    1.39    0.22 
   0 -10 -10    1.25    0.23 
   0 -10  10    1.40    0.22 
   0  10  10    1.43    0.23 
   0  10 -10    1.39    0.24 
  -1 -10 -10    4.48    0.29 
  -1 -10 -10    4.51    0.34 
  -1  10  10    4.51    0.30 
   1 -10  10    4.21    0.34 
   1  10 -10    4.29    0.33 
   1  10 -10    4.14    0.27 
  -1  10  10    4.53    0.32 
   1 -10 -10    4.39    0.29 
   1  10  10    4.38    0.31 
  -1  10 -10    4.32    0.35 
  -1 -10  10    3.94    0.32 
  -2 -10 -10    7.51    0.38 
  -2  10  10    7.70    0.42 
  -2  10  10    8.02    0.39 
  -2 -10 -10    7.73    0.43 
   2  10 -10    8.16    0.43 
   2  10 -10    8.02    0.39 
   2 -10  10    7.70    0.43 
  -2 -10  10    7.98    0.46 
   2  10  10    7.99    0.43 
  -2  10 -10    7.18    0.43 
   2 -10 -10    7.95    0.40 
   3  10 -10    8.13    0.42 
  -3 -10 -10    8.62    0.43 
  -3  10  10    9.64    0.46 
   3  10 -10    9.75    0.46 
  -3 -10 -10    8.79    0.48 
   3 -10  10    8.71    0.47 
   3 -10 -10    9.11    0.45 
  -3 -10  10    9.48    0.50 
  -3  10 -10    8.66    0.48 
   3  10  10    9.46    0.47 
  -4  10  10    1.74    0.27 
   4 -10  10    1.05    0.24 
   4  10 -10    1.12    0.23 
  -4 -10 -10    0.79    0.19 
  -4  10 -10    1.08    0.23 
   4 -10 -10    1.47    0.25 
  -4 -10  10    1.36    0.27 
   4  10  10    1.16    0.23 
  -5 -10 -10    0.62    0.20 
   5  10 -10    0.47    0.19 
  -5  10  10    0.80    0.21 
   5 -10  10    0.45    0.20 
   5 -10  10    0.72    0.19 
  -5 -10  10    0.31    0.21 
  -5  10 -10    0.64    0.20 
   5  10  10    0.55    0.22 
   5 -10 -10    0.35    0.16 
  -6  10  10    0.87    0.25 
   6  10 -10    0.69    0.22 
   6 -10  10    1.16    0.24 
   6  10  10    0.36    0.20 
  -6 -10  10    1.11    0.31 
   6 -10 -10    0.86    0.23 
  -6  10 -10    0.82    0.24 
   0  11  10   -0.10    0.11 
   0  11  10    0.13    0.13 
   0 -11 -10    0.09    0.13 
   0 -11 -10   -0.17    0.09 
   0  11 -10    0.03    0.13 
   0 -11  10   -0.07    0.12 
  -1  11  10   -0.20    0.10 
  -1 -11 -10    0.14    0.15 
   1 -11  10    0.17    0.15 
  -1 -11 -10   -0.03    0.10 
   1  11 -10    0.19    0.16 
  -1  11  10    0.34    0.15 
  -1  11 -10    0.26    0.15 
  -1 -11  10    0.09    0.13 
   1  11  10    0.19    0.13 
   1 -11 -10    0.08    0.12 
   2  11 -10    1.44    0.25 
   2 -11  10    0.51    0.20 
  -2  11  10    1.19    0.21 
  -2 -11 -10    0.78    0.23 
  -2  11  10    1.00    0.21 
   2  11 -10    1.03    0.20 
  -2 -11  10    1.13    0.23 
  -2  11 -10    0.74    0.20 
   2 -11 -10    0.99    0.20 
   2  11  10    1.25    0.23 
  -3  11  10   -0.15    0.11 
  -3 -11 -10   -0.09    0.14 
   3  11 -10   -0.10    0.12 
   3  11 -10    0.04    0.14 
   3 -11  10    0.02    0.14 
  -3  11 -10   -0.23    0.11 
   3 -11 -10    0.07    0.14 
   3  11  10    0.13    0.16 
  -3 -11  10    0.15    0.15 
  -4 -11 -10    5.99    0.43 
   4 -11  10    5.65    0.43 
   4  11 -10    4.90    0.39 
  -4  11 -10    5.33    0.42 
   4  11  10    4.86    0.39 
   4 -11 -10    5.01    0.38 
  -4 -11  10    6.11    0.47 
  -5  11  10    0.14    0.18 
  -5 -11 -10    0.12    0.17 
   5  11 -10    0.01    0.15 
   5 -11  10    0.02    0.16 
  -5 -11  10   -0.02    0.20 
   5  11  10    0.17    0.17 
   5 -11 -10    0.08    0.16 
  -5  11 -10    0.27    0.18 
   0 -12  10   -0.04    0.14 
   0 -12 -10   -0.14    0.14 
   0  12 -10    0.30    0.17 
   0  12  10    0.07    0.12 
   1 -12  10    5.49    0.42 
  -1  12  10    6.63    0.38 
   1  12 -10    5.64    0.41 
  -1 -12 -10    5.41    0.42 
  -1  12  10    6.09    0.42 
  -1 -12  10    5.70    0.43 
  -1  12 -10    5.93    0.44 
   1  12  10    5.63    0.38 
  -2 -12 -10    0.11    0.16 
   2  12 -10    0.30    0.18 
   2 -12  10    0.20    0.17 
  -2  12  10    0.21    0.14 
  -2  12 -10   -0.13    0.13 
  -2 -12  10    0.25    0.18 
   2  12  10    0.18    0.15 
   2 -12 -10    0.13    0.15 
   3 -12  10    0.27    0.18 
   3  12 -10    0.51    0.18 
  -3  12  10    0.49    0.17 
   3  12 -10    0.14    0.16 
  -3 -12 -10    0.36    0.18 
   3  12  10    0.63    0.22 
  -3  12 -10    0.41    0.20 
   3 -12 -10    0.16    0.17 
  -3 -12  10    0.27    0.18 
  -4 -12 -10    0.33    0.19 
   4 -12  10    0.93    0.27 
   4  12 -10    1.27    0.26 
  -4  12 -10    0.84    0.23 
   4  12  10    1.28    0.29 
  -4 -12  10    0.83    0.26 
   4 -12 -10    0.69    0.22 
   0 -13 -10   -0.05    0.14 
   0  13  10    0.10    0.14 
   0 -13  10   -0.19    0.15 
   0  13 -10    0.05    0.18 
   1 -13  10    0.19    0.19 
   1  13 -10    0.06    0.18 
  -1 -13 -10    0.15    0.17 
  -1  13  10    0.51    0.20 
  -1  13 -10    0.15    0.17 
   1  13  10    0.17    0.17 
   1 -13 -10    0.53    0.22 
  -1 -13  10    0.26    0.18 
  -2  13  10   -0.01    0.16 
  -2 -13 -10    0.19    0.20 
   2  13 -10   -0.02    0.16
[truncated: 3,341,943 more chars]
